# Supplementary material for: Plasma proteomic signatures of cellular aging predict human disease
Source: Nat Med. 2026 Jun 15;32(6):2060–72. doi: 10.1038/s41591-026-04446-y (PMC13279268; doi:10.1038/s41591-026-04446-y)
Supplement: Supplementary file 3 — Supplementary Tables 1–12. [file 41591_2026_4446_MOESM3_ESM.xlsx]

## Sheet: ST0 Table of Contents
Table	Description
ST0	Table of Contents
ST1	SomaScan Proteomic Markers
ST2	Olink Proteomic Markers
ST3	GNPC Cohort Table
ST4	Clustering, Cell-type, Organ, and Pathway Enrichments
ST5	Lineage Markers
ST6	Olink-Derived Aging Clock Coefficients
ST7	SomaScan-Derived Aging Clock Coefficients
ST8	UKB Cell Clock Hazard Ratios (sex & age adjusted)
ST9	UKB Cell Clock Hazard Ratios (sex, age, eGFR & log(UACR) adjusted)
ST10	UKB Cell Clock Hazard Ratios (only subjects with eGFR ≥ 90 and normal A1 albuminuria, sex & age adjusted)
ST11	Olink Proteomics Metadata
ST12	SomaScan Proteomics Metadata

## Sheet: ST1 SomaScan Plasma Protein Mar
ST1: SomaScan Plasma Protein Markers
Mapping the putative cell-type origin of plasma proteins measured by the SomaScan 7k (n = 7,289 proteins measured) proteomics assay
*Gene expression data used to perform mapping was sourced from the Human Protein Atlas (https://www.proteinatlas.org/humanproteome/, Human Protein Atlas Version 24.1 Dataset). A curated list of 60 cell types were extracted from 81 initial cell types reported in the Atlas.
Cell Type			Marker Genes						Somamers
Adipocytes			TNMD, SEMA3G, SLC9A3R2, NRP1, MEOX2, KIF25, TCF15, F2RL3, CD36, PML, ADAMTS18, TIMP4, CD300LG, RBP7, INHBB, BTNL9, CD320, ATOH8, FABP4, OR10V1, FAM241A, APOLD1, CLDN5, NOTCH4, SPAAR, C1QTNF9, SHANK3, GPIHBP1						TNMD.6578.29, SEMA3G.5628.21, NRP1.5542.22, MEOX2.23039.56, CD36.2973.15, PML.25270.3, TIMP4.6462.12, CD300LG.20585.9, RBP7.14208.3, INHBB.16746.12, BTNL9.7950.142, CD320.16320.139, FABP4.9851.9, FAM241A.9490.3, C1QTNF9.6019.12, SHANK3.13242.134
Alveolar cells type 1			ITGA3, GPRC5A, CEACAM6, UNC13D, CAV2, DVL1, SPOCK2, CDR2L, PLXNA1, MATN3, POGK, WNT3A, ALPP, MS4A15, BCL9L, AGER, EMP2, GGTLC3						UNC13D.24942.22, CAV2.9457.3, SPOCK2.5491.12, PLXNA1.9005.16, MATN3.3208.2, WNT3A.13236.25, ALPP.7813.6, AGER.4125.52
Alveolar cells type 2			CACNA2D2, ROS1, LAMP3, PXMP4, CTSH, ICAM4, SLC46A2, SFTPA1, NAPSA, SFTPD, MBIP, C16orf89, SLC34A2, ALPL, ABCA3, SFTPC, WFDC12, SFTPB, DEFB4B, ALOX15B, AGTR2, SFTPA2, LRRK2, SLC22A31, ENSG00000282218, ENSG00000286135						ROS1.9032.30, CTSH.8644.46, ICAM4.9461.2, SFTPD.4414.69, ALPL.16926.44, SFTPB.10672.75, ALOX15B.12422.143, LRRK2.10990.21
Astrocytes			PHF21B, BORCS8-MEF2B, CTNNA2, PHKA1, FGFR3, EVC, ANO8, SLC1A3, CARMIL1, SLC4A4, COL5A3, TRPM3, PRODH, MLC1, PAPLN, ACSBG1, EYA1, TRPS1, RASA4, GLI3, GLIS3, LGI1, KAT2A, SLC1A2, ACSS3, RFX4, PARD3B, DOCK7, TAS2R7, PLCG1, ATP13A4, MACF1, NCAN, PNPLA7, SLC7A10, GFAP, SLC6A11, IQCA1, MEIS2, RERG, DTNA, APC, NHSL1, ARHGEF4, MMD2, BMPR1B, SLCO1C1, NPFF, STON2, SLC14A1, PRDM16, ITPKB, SFXN5, GASK1A, LRI…						CTNNA2.9872.23, PHKA1.25088.42, FGFR3.3809.1, PAPLN.11254.13, KAT2A.19797.4, ACSS3.23692.19, PLCG1.4563.61, NCAN.15573.110, GFAP.3034.1, MEIS2.23568.41, RERG.17822.57, DTNA.25087.11, BMPR1B.10550.37, NPFF.5617.41, SLC14A1.13430.50, SFXN5.13729.26, LRIG1.18831.6, PSD2.9118.7, KCTD15.23263.9, GRAMD2B.25086.83, ACP6.5742.14, PLEKHA7.12731.12, BCL2.3412.7, FUT9.6991.24, ZHX3.10036.201, ACBD7.13563.25…
B-cells			CD79B, P2RX5, CD37, FCER2, CR2, LY9, NPBWR2, CD70, VPREB3, FCRLA, BLK, CD72, BANK1, MS4A1, TNFRSF13C, CXCR5, MATN1, FCMR, FCRL4, FCRL1, SERPINA9, PARP15, TLR10, CD19, BTLA, LCN10, CNR2, PAX5, ZNF860, RCSD1, OR2T5, LCN8, LTB, GH1, ENSG00000279073						CD79B.6351.55, CD37.18202.22, FCER2.3291.30, CR2.15570.99, LY9.3324.51, CD70.8762.38, FCRLA.24975.3, BLK.11338.49, CD72.7009.8, TNFRSF13C.5383.14, FCMR.6574.11, FCRL4.8991.115, FCRL1.5728.60, SERPINA9.7266.4, TLR10.20563.48, BTLA.16308.14, LCN10.13007.66, RCSD1.23620.16, LCN8.5643.2, GH1.8462.18
Basal keratinocytes			COL17A1, IFNK, OR2AP1, KRT14, SERPINB2, KRTAP9-4						KRT14.22482.87, SERPINB2.21676.17
Basal respiratory cells			SLC38A5, PTHLH, CCL20, PI3, KRT17, IL36G, MMP13, LOXL4, SERPINB7, MMP10, ANGPTL4, DEFB4A, MRGPRX4, MRGPRX3, NMB, SERPINB4, SAA2-SAA4						PTHLH.2962.50, CCL20.2468.62, PI3.4982.54, KRT17.12923.51, IL36G.9117.4, MMP13.4925.54, MMP10.8479.4, ANGPTL4.3796.79, DEFB4A.13397.88, NMB.9321.400, SERPINB4.15444.45
Basal squamous epithelial cells			GPR50, HOXA2, HOXA5, TP53AIP1, TSLP, NPPC, KRT15, OR13D1, FOXD4L4, H3C14, OR2AE1, CDK3, ENSG00000254706, ENSG00000254979, ENSG00000256500, ENSG00000260170, ENSG00000267179, ENSG00000268083, ENSG00000280778, ENSG00000285085						HOXA5.22376.95, TSLP.3010.53, NPPC.20430.8
Bipolar cells			CACNA1G, CAMK2B, ASIC4, TAB1, VSX1, NTSR1, LHX3, GABRR2, GRM6, CRHR1, TAF1L, NEUROD4, KIRREL2, GNG13, LRFN1, CLN6, AANAT, KCNA5, EFR3A, TRPM1, SHF, SLC24A4, LRTM1, GABRR1, PRDM8, PLXDC1, MSLNL, SLC1A7, OR2M5, RCOR2, CABP2, KCNG4, HR, MFSD4A, OR52E2, OR2T33, SLC25A22, OR56B4, OR13F1, BSPH1, NYX, PRRT1, PCDHA8, KRTAP5-1, CEACAM16, LACTBL1, LINGO3, OR6X1, TRNP1, ENSG00000258465, ENSG00000269533, OR5…						CAMK2B.3351.1, ASIC4.6951.26, VSX1.24456.3, KIRREL2.7958.15, LRFN1.7910.41, LRTM1.9368.64, PLXDC1.9235.3, CABP2.24690.1, KCNG4.13525.17, CEACAM16.24299.1, LINGO3.10827.67
Breast glandular cells			BTN1A1, OTOR, CSN1S1, CSN2, ANKRD30A, CXCL13, XDH, IL22RA2, LALBA, CSN3, CST9, CIDEA, C6orf15, SPINK8, FAM240A						BTN1A1.21674.132, OTOR.15432.1, CSN2.16587.1, CXCL13.3487.32, XDH.11264.33, IL22RA2.9456.34, SPINK8.7962.11
Cardiomyocytes			NDUFAB1, MDH1, NDUFS1, MIPEP, MYOM2, MAP4, USP28, USP13, CS, BTBD1, POU1F1, IARS2, PTPN3, TIMM21, NMRK2, TOP2B, ACTN2, NEBL, DDX1, NFE2L1, MTIF2, TBX5, ZNF302, MAP3K20, SMPX, MYH7, MYOM1, MYL12A, HTATSF1, SGCG, ZNF629, ZNF106, MYL7, ACBD5, MYL2, GLP1R, HSPA9, SMYD1, TRAK2, MFN2, UCHL5, TNNT2, GHRH, CASQ2, CCND2, DNMT3A, KCNIP2, GOT1, TARDBP, POPDC2, GJA3, FABP3, LDB3, RAB9B, KLHL31, GOT2, CSRP3, …						MDH1.3853.56, MYOM2.13534.20, USP28.19562.8, CS.18309.18, TIMM21.9058.1, NMRK2.20998.19, ACTN2.9844.138, DDX1.25092.32, NFE2L1.11154.3, TBX5.11202.70, MYL12A.19373.3, MYL7.19296.51, GLP1R.20581.42, HSPA9.13492.44, UCHL5.17405.2, TNNT2.5315.22, GHRH.9487.60, CASQ2.19291.2, GOT1.4912.17, TARDBP.12046.51, FABP3.5437.63, GOT2.23903.3, CSRP3.9171.11, KIF1C.9899.28, TNNI3.5930.54, HRC.6584.1, ATP5IF1.1…
Cholangiocytes			CASR, MUC5B, UGT2B28, CHST4, FGFR4, CYP3A7, FGF19, OR51I1, TM4SF4, OR10K1, ENSG00000173867, ALKAL1, CYP3A7-CYP3A51P, ENSG00000283886						CHST4.18876.77, FGFR4.4988.49, FGF19.2762.30
Ciliated cells			WDR54, ALDH3B1, DLEC1, LRRC23, DNAH5, TP73, RABL2B, RAB36, IFT27, SPEF1, ODAD1, CAPS, RSPH4A, GRIN3B, CCDC170, C20orf85, FOXJ1, PLPPR3, FBXW9, STOML3, DYDC2, LCA5, AK7, CCDC40, CFAP74, RABL2A, CETN2, C2orf50, CAPSL, DYNLT5, CIBAR2, CFAP70, HYDIN, CFAP251, DZIP1L, CATIP, CCDC17, RSPH1, CFAP157, CCDC78, CDS1, C7orf57, CFAP52, C22orf15, OR1M1, DNAI2, FAM174A, CHRNA9, DNAH12, CD164L2, C11orf16, CTXN1…						ALDH3B1.12940.35, SPEF1.12876.39, CAPS.21143.10, CETN2.13078.3, CAPSL.13688.2, CATIP.25242.12, C22orf15.7073.69, FAM174A.6597.24, CD164L2.6915.2, SNTN.21009.28, KCNRG.23336.2, PSENEN.23624.34
Club cells			UPK1A, UPK2, SCGB1A1, SCGB3A1, CYP2A13, LY6L						SCGB3A1.6252.62
Collecting duct cells			SLC6A12, NPHS2, SSC4D, FXYD4, KCNJ16, CLDN8, WNT9B, PTGER1, CDH16, AQP2, SOST, DEFB132, HMX2, POU3F4, ZNF772						SOST.5729.27, DEFB132.9022.49, HMX2.22469.103
Cone photoreceptor cells			PLEKHB1, AQR, CC2D2A, KIF2A, GPATCH1, CHRNA3, PDE6C, MCF2, OPN1LW, RS1, CALB1, P3H3, GNB3, GUCA1B, GRK7, CEP104, ARR3, OPN1SW, RTBDN, REEP2, GNAT2, MAPKBP1, GUCA1C, PDE6H, RXRG, GUK1, CNGA3, RABL3, GABRA6, RAB41, PSKH2, WDR31, GJD2, ISL2, ANKRD33B, CPLX4, GNGT2, KCNV2, FOXD4, CNGB3, OR10A2, NPTX1, MAP6, CLSTN1, NXNL1, GPR151, MTX3, OR2AJ1, H2AC25, TAFA3, OR6A2, MESP2, OR2L3, RD3, NME1, OPN1MW, OR…						PLEKHB1.24695.8, RS1.6497.10, CALB1.9918.23, GUCA1B.22401.26, REEP2.23305.38, PDE6H.20393.10, GUK1.17325.10, RABL3.23312.16, GJD2.11678.105, GNGT2.10917.40, NPTX1.9256.78, CLSTN1.15521.4, TAFA3.7839.99, NME1.5909.51
Distal enterocytes			CEACAM7, MS4A12, SIRT6, CEACAM1, FXYD3, SLC26A3, AQP8, ETHE1, SIAE, CLCN2, TSPAN1, PIGZ, TMEM54, GIPC1, TRPM4, SQOR, GCNT3, SELENBP1, DENND2A, MIER3, SLC26A2, B3GNT7, PLCD3, PIGR, ALPG, SCNN1B, LETM1, HSD11B2, ZNF575, KRTAP13-2, TCHHL1, OR6C76, NOXO1, CD177, MUC12, DDAH2, TAF11L12, ENSG00000257184						CEACAM7.7184.13, SIRT6.21833.6, ETHE1.3847.56, SIAE.9263.57, GIPC1.22970.8, SELENBP1.25076.2, PLCD3.25949.3, PIGR.3216.2, ALPG.6715.63, CD177.13116.25
Distal tubular cells			PTGER3, SLC12A1, FOLR3, CLDN16, GRB14, ATP6V1B1, WNK4, GNG5B, CRIP3, ATP6V0D2, ATP6V1G3, KCNJ1, DEFB1, TMEM52B, FRMD7, DMRT2, SRARP, HELT, TMEM207, CLEC6A, TMEM213, FRG2B, TDGF1, FXYD6-FXYD2, URGCP-MRPS24						FOLR3.5624.66, GRB14.13628.58, DEFB1.6629.3, TMEM52B.9778.45, CLEC6A.6911.103, TDGF1.5810.25
Ductal cells			CFTR, RTP4, SLC39A1, NEURL3, KRTAP1-1						CFTR.7717.95, RTP4.18315.38
Endothelial cells			SELE, OIT3, ESM1, LCN6, CCL23, CCL14						SELE.3470.1, OIT3.6296.36, ESM1.3805.16, CCL23.3028.36, CCL14.2900.53
Enteroendocrine cells			SYT13, SLC18A1, SCT, CYP2W1, SCGN, MLN, CHGA, PCSK1N, NEUROG3, TPH1, PYY, NTS, SST, GIP, LRRC53, NEUROD1, FEV, CRYBA2, SLC38A11, HOXD12, INSL5, RXFP4, INSM1, PCSK1, LCN15, UCN3, RPRML, RFX6, AVPR1B, KRTAP3-3, LY6G6F-LY6G6D, GPR142						SYT13.21132.9, SCT.3728.52, SCGN.15305.7, MLN.5631.83, CHGA.8476.11, PCSK1N.9391.60, NEUROG3.25938.13, TPH1.21521.17, PYY.3727.35, NTS.7857.22, SST.5957.30, GIP.5755.29, FEV.12740.55, CRYBA2.23354.12, INSL5.10462.14, PCSK1.13388.57, UCN3.10756.34, GPR142.12766.33
Erythroid cells			SLC4A1, MPO, TSPAN17, FECH, CPOX, ORC1, HBQ1, BLVRB, GATA1, CLC, KLF1, MINPP1, RFC5, RHAG, TSPO2, MYB, NFE2, UROD, E2F8, CA1, CMPK2, ABCB10, GYPC, NUSAP1, DNA2, LBR, MS4A3, ALAS2, ANKLE1, SPC24, CCNF, TAL1, TRIM58, SPTA1, PCLAF, EPB42, DHRS13, PRDX2, FAM178B, AHSP, GYPA, CYTL1, SLC25A21, BOLA2, TANGO2, FOXD4L1, PRSS57, RHD, EPOR, C17orf99, HBA2, RHCE, UROS, PRTN3, GYPE, CR1L, KEL, TFDP1, OR10Z1, …						MPO.2580.83, CPOX.18241.18, HBQ1.7965.25, BLVRB.17148.7, CLC.11094.104, MINPP1.5586.66, MYB.11618.83, UROD.19289.29, CA1.4969.2, PCLAF.19158.1, AHSP.9025.5, CYTL1.8402.22, BOLA2.8404.102, PRSS57.8351.17, EPOR.2715.25, UROS.11248.43, PRTN3.3514.49, KEL.7070.25, HBD.6992.67, DYTN.22124.94, HBB.17137.160, HMBS.11530.37
Excitatory neurons			SLC6A7, BMAL2, CELF2, R3HDM1, FSTL4, CAMK2A, CADPS2, KCNH4, HTR2A, KCNN1, PDE4C, SH3GL2, ASIC2, FBXW7, CUX2, PHACTR1, PDE4D, UNC5A, EPHA4, SLC8A2, OLFM3, SATB2, HS3ST2, CHN1, ANO3, TMEM241, KCTD1, KCNH3, FGF5, PPP3CA, PRICKLE1, KCNH5, CBLN2, KCNH1, STXBP5L, ADAMTS16, CDH22, CNKSR2, MKX, MCHR2, HOMER1, NRGN, NRG1, CLSTN2, KALRN, COL26A1, GRM2, NDST3, NEUROD6, BMPER, KCNV1, OR1Q1, GABRB3, PRKCB, LD…						CELF2.7245.2, FSTL4.9350.3, CAMK2A.3350.53, CADPS2.25099.4, HTR2A.13556.28, KCNN1.13539.131, PDE4C.20221.26, SH3GL2.20139.57, PDE4D.5255.22, UNC5A.7975.97, EPHA4.7190.50, OLFM3.11143.32, SATB2.10081.17, CHN1.22430.15, KCTD1.23308.31, FGF5.3065.65, CBLN2.21887.2, MKX.22503.24, HOMER1.22980.37, NRGN.18303.39, NRG1.9178.30, CLSTN2.18882.7, BMPER.3654.27, PRKCB.5475.10, LDB2.22491.10, GAP43.15325.14,…
Exocrine glandular cells			CPA1, OLFM4, REG1A, FBXO2, CPA4, CLPS, CUZD1, CELA1, CTRL, CELA2A, CELA3A, REG3G, CPB1, CPA2, CTRC, SPINK1, HTR3A, CTRB1, CTRB2, PLA2G1B, REG3A, REG1B, PNLIP, SYCN, PDIA2, PNLIPRP1, CLPSL1, PRSS1, CELA2B, CELA3B, PGA4, AMY2A, PGA5, PRSS2						CPA1.23981.172, OLFM4.4769.10, REG1A.13095.51, CPA4.9267.2, CLPS.5749.53, CUZD1.7943.16, CELA1.6107.3, CTRL.9229.9, CELA2A.7140.1, REG3G.9352.86, CPB1.6356.3, CPA2.9276.7, CTRC.5626.20, SPINK1.8243.55, CTRB1.5671.1, CTRB2.5648.28, PLA2G1B.4910.21, REG3A.9277.16, REG1B.5693.6, PNLIP.15613.16, PNLIPRP1.6627.25, CLPSL1.9526.3, PRSS1.3049.61, CELA3B.6357.83, PGA4.22572.19, AMY2A.18917.53, PRSS2.5034.…
Fibroblasts			MYOC, LHX5, SRPX, CCN4, ANGPTL2, MMP27, KERA, FGF7, COL6A2, CTSK, SFRP2, GPC3, GSN, FCN2, COL6A3, FNDC1, CTHRC1, VEGFD, CLEC1B, MFAP4, HTRA3, CCL11, KRTAP13-4, APOD, FGF16, FAM180B, MAP1LC3C, COL6A6						MYOC.16558.2, CCN4.3057.55, KERA.10758.2, FGF7.4487.1, COL6A2.16753.46, CTSK.9443.137, SFRP2.7751.121, GPC3.4842.62, GSN.4775.34, FCN2.3313.21, COL6A3.11196.31, CTHRC1.6236.51, VEGFD.14705.1, CLEC1B.4332.6, MFAP4.5636.10, CCL11.5301.7, APOD.8262.20, FGF16.4393.3
Gastric mucus-secreting cells			OSBPL7, SRCAP, SLC9A1, PGC, VSIG1, MLNR, SLC5A5, ATP4A, ANXA10, A4GNT, SRMS, CBLIF, DDX60, TAAR1, GPR119, GHRL, KCNE2, TFF2, TFF1, CCKAR, MST1R, RASEF, OR2D2, PSCA, MUCL3, RASSF6, GKN1, LGALS9C, ACER2, PSAPL1, RFLNA, SLC9A4, LIPF, H3C13, GKN2, C6orf58, ATP4B, MAGED4B, DAZ1, IL17REL, H3C12, SULT1C2, CAPN8, NPY4R, DAZ4, DAZ2, MUC5AC, PGA3, KRTAP10-11, OMP, GALNT4, ENSG00000258472, ENSG00000259171, …						VSIG1.8367.142, SLC5A5.12826.5, ANXA10.13605.16, A4GNT.10835.25, CBLIF.17672.184, GHRL.8447.11, TFF2.9191.8, TFF1.9185.15, MST1R.2640.3, GKN1.15374.15, PSAPL1.8814.33, GKN2.6416.8, ATP4B.9994.217, SULT1C2.17811.78, OMP.18240.6, GALNT4.21722.21, H3C1.14146.92
Glandular and luminal cells			TMEM101, GABRP, APOL1, PAEP, SCGB1D2, SCGB2A1, PAPSS1, SLC26A7, RCAN1, MSX1, ARL5B, RIMKLB, MMP26, CDKN2AIP, LRATD2, STX18, OR5AU1, KRTAP4-4, HAP1, CLDN22, OLIG3, RIPK4, IDO2, TLE1, KRTAP4-6, C2CD4A, POU5F1, KRTAP4-8, KRTAP4-9, POU5F1B, KRTAP4-7, PABPC4L, DDX52						APOL1.9506.10, PAEP.8867.18, SCGB1D2.6508.68, SCGB2A1.9086.95, PAPSS1.14007.22, SLC26A7.13979.3, RCAN1.13465.5, ARL5B.17404.5, LRATD2.21141.9, STX18.9037.1
Hepatocytes			CFH, PON1, ABCB4, FMO3, MGST1, MASP2, MLXIPL, NPC1L1, CPS1, C8B, ABCC2, HSD17B6, C6, CP, ITIH1, F7, DNAJC25, NTHL1, ACSM2B, SPP2, ABCB11, AFM, CPB2, CFHR2, HAL, GCKR, F11, FETUB, APOH, IGFALS, SERPIND1, SLC10A1, MTHFD1, HAO1, F9, DHODH, FGL1, SULT2A1, FGF21, HAMP, HPN, PON3, TFR2, RARRES2, C5, AMBP, PNPO, VTN, UGT2B10, SC5D, PUS3, HPX, APOA5, APOC3, SLCO1B3, ALDH5A1, SLC17A2, ADGRG6, C9, EHHADH, …						CFH.4159.130, PON1.4261.55, FMO3.25288.16, C6.4127.75, CP.17453.34, ITIH1.7955.195, F7.3184.25, AFM.4763.31, CPB2.3518.54, CFHR2.15584.9, GCKR.5223.59, F11.2190.55, FETUB.3367.8, APOH.8288.27, IGFALS.6605.17, SERPIND1.3316.58, MTHFD1.12575.30, HAO1.17768.50, F9.5307.12, DHODH.21346.71, FGL1.5581.28, SULT2A1.9829.91, HAMP.3504.58, TFR2.11537.12, RARRES2.3079.62, C5.2851.63, AMBP.15453.3, PNPO.1780…
Horizontal cells (*name corrected to NEFL-C1QL2 Proj Neurons)			MAPK8IP2, IGSF9B, JPH4, NRXN2, PRDM13, SLC12A7, KCNC1, C1QL1, GJA10, CDH24, IGLON5, BARHL2, GPR161, C1QL2, TAGLN3, CHRNB3, CHRNA6, DRD2, POU4F2, CARTPT, LRTM2, CLEC3A, NAT16, KCNAB3, GPR148, NPAS4, OR2T1, GPR88, OR52E8, MRGPRE, PNMA8B, ONECUT3, TAS2R13, NPIPA8, SCRT2, USP17L2, USP17L7, PNMA6A, TMEM271, NEFL, CIROP, ENSG00000285982, FAM246C						IGSF9B.9060.27, JPH4.9111.40, NRXN2.8876.51, C1QL1.6404.20, IGLON5.6478.2, C1QL2.6423.66, TAGLN3.17775.8, CHRNB3.20547.5, CARTPT.5743.82, LRTM2.8906.60, KCNAB3.23370.39, NEFL.10082.251
Inhibitory neurons			GLRA2, PCDH11X, GRIN2D, CNTNAP3, ELAVL2, PIP5K1B, INPP4B, OTOF, TACR1, CNR1, KIAA1217, GAD1, FGF13, TRPC4, TRPC6, SEMA6D, SLC44A5, CDH13, HUNK, NXPH2, THSD7B, DLX1, GRIP2, SLIT2, ECE2, VIP, SDK1, SYTL5, HTR2C, HTR7, VAX1, CNTN5, ABTB3, ZNF385D, SLC35F4, MEPE, RAB3C, LGI2, CNTNAP3B, AFF2, GRIP1, TIAM1, LRP8, GALNT14, SYNPR, ZMAT4, C8orf34, KCNC2, CHRFAM7A, ENTPD3, KCNAB1, ROBO1, ZNF804A, GRIK1, PT…						ELAVL2.21173.25, INPP4B.24427.33, GAD1.11280.6, SEMA6D.20530.2, CDH13.21693.14, NXPH2.9511.61, SLIT2.18930.28, VIP.3522.57, HTR7.13547.5, CNTN5.3299.29, MEPE.3209.69, RAB3C.19586.89, TIAM1.14035.13, LRP8.3323.37, GALNT14.21767.129, ENTPD3.4436.1, ROBO1.5740.17, CNTNAP2.6965.19, ERBB4.2618.10, COL25A1.7006.4, VWC2.15308.108, RELN.21713.11, CPLX3.21536.65, TENM3.11107.25
Intestinal goblet cells			CLCA1, BEST2, RAB27A, ST6GALNAC1, CCL24, AGR2, LRRC31, TPSG1, SPINK4, CHAD, CREB3L1, TFF3, RETNLB, PRIMPOL, KLK1, TBX10, ATOH1, REP15, KLK15, ZG16, LRRC26, FFAR4, P2RY4, C9orf152, FAM177B, KRTAP4-1, B3GNT6, MUC2, FCGBP, SMIM33						CLCA1.10496.11, RAB27A.9504.19, ST6GALNAC1.7867.154, CCL24.4128.27, AGR2.4959.2, TPSG1.3404.51, SPINK4.19213.1, CHAD.13460.4, CREB3L1.11198.37, TFF3.8323.163, RETNLB.22007.1, ATOH1.22076.34, KLK15.6491.59, ZG16.8219.14, B3GNT6.7082.2, FCGBP.25910.1
Ionocytes			CALCA, IL37, IL1F10, IL19, LIPH, CXCL17, LYPD2, CLDN25, ENSG00000288695						IL37.2723.9, IL1F10.17356.34, IL19.3035.80, CXCL17.9495.10
Lymphatic endothelial cells			FLT4, ANGPT2, PPFIBP1, ELK3, EFCC1, NRP2, AKAP12, STAB2, CCL21, MMRN1, GRAP, SHC1, MEGF6, LRRC15, OR5A1, ADGRG3, GJD3, GDF3, LRRC70, C20orf204, GJC2, LAYN, CYB5RL, ENSG00000241489, ENSG00000250349, PCDHGB4, ZNF625						FLT4.2358.19, ANGPT2.2602.2, ELK3.5707.55, NRP2.6590.54, STAB2.3399.31, CCL21.2516.57, GRAP.12820.1, SHC1.5272.55, LRRC15.6557.50, GDF3.16755.195, LAYN.2635.61
Macrophages			MARCO, IBSP, TRAF1, CD5L, SIGLEC1, CD209, CEBPE, TREM2, CRYBB1, MMP9, CCL22, LILRB5, LIPA, CLEC4A, CD207, F13A1, SIGLEC9, CLEC10A, ADAMDEC1, GPAT3, IGSF6, CREG1, LY96, VSIG4, CD1A, CD1C, CD1B, CD1E, C1QC, S100A12, MNDA, CTSB, DEFA4, DCSTAMP, FOLR2, SPIC, CLEC4D, RNASE2, OR7G2, GPR34, IFNB1, C1QB, C1QA, OR4B1, CD163, FCER1A, CCL13, MCEMP1, INSIG1, FPR3, RAB42, OR4Q2, OR8B8, TRAJ4, IFNA14, HLA-DQB2…						MARCO.9003.99, IBSP.3415.61, TRAF1.17747.45, CD5L.3293.2, SIGLEC1.4464.10, CD209.3029.52, CEBPE.21208.163, TREM2.5635.66, CRYBB1.17751.68, MMP9.2579.17, CCL22.3508.78, LILRB5.7015.8, CLEC4A.8853.2, CD207.3361.26, SIGLEC9.3007.7, CLEC10A.10955.4, ADAMDEC1.9115.78, CREG1.9357.4, VSIG4.17678.28, CD1A.10814.7, CD1B.20541.73, C1QC.14100.63, S100A12.5852.6, MNDA.20076.7, CTSB.8007.19, FOLR2.15587.20, C…
Melanocytes			MCOLN3, TYR, DCT, OSTM1, GPR143, TYRP1, CEP72, QPCT, MLANA, HOXC12, DSTYK, IRS4, GPNMB, TRIM48, MAGED4, DCD, EN1, SLC45A2, GNG8, KRT27, ALX1, SOX1, PMEL, SMIM29, MITF, OR7A5, SLC24A5, KRTAP9-6, TDGF1P3, SPDYE21, CNTF, CLEC12B, MC1R, CCER2						DCT.21390.68, OSTM1.19353.25, TYRP1.21441.20, QPCT.7849.3, MLANA.21810.50, GPNMB.8606.39, PMEL.6472.40, MITF.22383.21, CNTF.3489.9
Mesothelial cells			PROCR, HAS1, OGN, PRG4, PTGIS, CHAC1, ITLN2, SSTR5, OR10A4, CALB2, LIPM, OR4K13, ITLN1, SERTM1, ZSCAN5C, OR5K1, PCDHAC2, UPK3B, ENSG00000248235, ENSG00000257921, ENSG00000268790, ENSG00000284776, ENSG00000285446, ENSG00000286165						PROCR.24023.35, OGN.17224.12, CHAC1.23293.15, CALB2.16803.4, ITLN1.18830.1, PCDHAC2.9361.7
Microglial cells			PRDM11, TBC1D22A, ANKRD44, MEF2A, ALPK1, IPCEF1, APBB1IP, FGF20, ABCB1, R3HDML, SYNDIG1, ATP8B4, CPED1, DOCK8, PALD1, TBX18, HAVCR1, ACVR1, LOXL3, PLXDC2, ABCC4, ART1, AOAH, FOXF2, LHCGR, ENTPD1, ZNF710, LHFPL2, RASGEF1C, USP6NL, ST8SIA6, LRMDA, ADAMTS12, FLI1, KCNK13, ZIC1, ABCA9, TREML1, SLC16A14, ELOVL7, P2RY12, SRGAP2C, BNC2, ZNF366, AMBN, RAB39A, OR3A1, ZNRF2, MAML3, SLC39A10, SFMBT2, ATP10A…						APBB1IP.21949.4, FGF20.2763.66, HAVCR1.9021.1, ACVR1.21703.31, LOXL3.15427.35, PLXDC2.11342.59, LHCGR.14634.13, ENTPD1.7999.23, ST8SIA6.6930.95, FLI1.21971.47, TREML1.9329.28, SRGAP2.25091.83
Mucus glandular cells			ODAM, DSPP, KLK7, KRT83, MUC7, OR10K2, FDCSP, ALDH1A3, PCDHGC5, OR2A7						KLK7.3378.49, FDCSP.17346.61, ALDH1A3.9835.16, PCDHGC5.7983.1
Muller glia cells			SOX8, COL9A2, DKK3, COL23A1, GATB, MT3, SEC14L3, FGF9, METRN, CRYM, NPVF, LHX2, RTN4, CA14, FGFRL1, ABHD12B, CNMD, OR1L4, TUBB2B, MGARP, RLBP1, STAC2, KLHL8, LIX1, PRSS35, RGR, WIF1, HKDC1, CRYAA, FAM171A2, FRZB, LENEP, CLRN1, FABP7, CRABP1, TSC22D4, TTYH1, PGM2, ZPLD1, TRH, MSANTD4, ECEL1, CDC42EP4, RRH, SRY, SLITRK2, DIPK1C, KRT39, KRT40, OR51A4, MINDY4B, HMX1, PRSS56, SCGB1C2, FAM237B						DKK3.3607.71, COL23A1.4543.65, FGF9.19584.33, FGFRL1.6237.11, CNMD.9928.125, RLBP1.12936.38, PRSS35.9983.97, WIF1.2848.2, CRYAA.10087.10, FAM171A2.13479.8, FRZB.2841.13, CRABP1.11967.23, PGM2.18330.7, ZPLD1.5590.11, TRH.5659.11, ECEL1.7076.17, CDC42EP4.23403.64, SRY.25957.5, SLITRK2.21385.5, DIPK1C.14341.8
NK-cells			MATK, OSBPL5, SH2D2A, UTS2, TBX21, TXK, CST7, IL2RB, GZMH, SLA2, RNF125, LIM2, NKG7, AKNA, BIN2, GNLY, IL18RAP, CD160, FASLG, CD244, KIR2DL1, ABHD17A, KLRD1, KLRC1, CEMIP2, CHST12, FGFBP2, OR4D1, MYO1F, XCL2, CEP78, KLRF1, ZNF276, SPON2, PRMT2, JAK1, EOMES, PYHIN1, PPBP, SAMD3, KIR3DL1, PTGDR, CTSW, CD7, PRF1, S1PR5, FCRL6, IFNL1, MYBL1, KRT73, CMC1, ZNF600, NCR1, GZMM, SH2D1B, CD247, NCR3, SLFN1…						MATK.3823.9, UTS2.6020.52, CST7.3302.58, IL2RB.9343.16, GZMH.3373.5, BIN2.21540.73, GNLY.3195.50, IL18RAP.2993.1, CD160.17677.47, FASLG.3052.8, CD244.5063.12, KIR2DL1.17200.50, KLRC1.5629.58, CEMIP2.8992.1, CHST12.6626.81, XCL2.15617.8, KLRF1.7756.37, ZNF276.14692.3, SPON2.8099.42, PRMT2.25454.38, PPBP.4544.4, KIR3DL1.18907.97, CD7.12008.3, FCRL6.6617.12, IFNL1.4396.54, NCR1.8360.169, GZMM.5704.7…
Oligodendrocyte precursor cells			KLHL13, MAMLD1, TLL1, COL11A1, TNK2, MPPED2, EPN2, CACNG4, EBF4, SEZ6L, COL20A1, FERMT1, XYLT1, PTPRZ1, ACTR3C, SOX6, ASIC1, UST, COL9A1, SEMA5A, KAT2B, CSPG5, TNR, MROH9, TMEM255A, DACH2, EPB41L4A, PDZD2, CHL1, NAV1, ASCL1, NOVA1, FBN3, GPR17, GALNT13, PDGFC, NLGN4X, CASK, PLPPR1, ZNF462, LCN9, LRRC4C, PCDH15, KLHL1, GRID2, PID1, CA10, MMP16, GDF6, MEGF11, USP24, NTNG1, BRINP3, ARHGAP42, STXBP4,…						KLHL13.12463.7, TLL1.6383.90, MPPED2.19153.53, SEZ6L.19563.3, COL20A1.8804.39, SOX6.24929.26, UST.8364.74, COL9A1.6631.17, SEMA5A.13132.14, KAT2B.12368.18, TNR.11302.237, CHL1.8958.51, NOVA1.12557.18, GALNT13.10908.2, PDGFC.3828.54, NLGN4X.5357.60, CASK.16754.40, LRRC4C.9369.174, GRID2.12758.47, PID1.23291.18, CA10.3289.19, MMP16.9719.145, NTNG1.5637.81, STXBP4.24904.121, NLGN1.8052.115, SEMA3E.5…
Oligodendrocytes			ANKIB1, SLC25A13, ADIPOR2, MAP4K5, STMN4, PHLDB1, AGPAT4, VRK2, FUT8, GAB2, ZFYVE16, ARAP2, PLEKHH1, CDK17, DIP2B, FGFR2, IFT80, SLC44A1, TESK2, MAP4K4, PDE8A, WNT8B, FRYL, PLD1, DLG1, SYNJ2, CLDND1, PHLPP1, SLCO1A2, NKAIN1, DICER1, KLHL4, FA2H, SEC14L5, USP31, CORO7-PAM16, TJP1, TUBB4A, APLP1, WDR83OS, MAG, STEAP1B, PRUNE2, ABCA2, ABHD17B, ARHGAP21, TBC1D12, ASPA, GAB1, TRIM2, PPM1H, DUSP16, HBS…						MAP4K5.21989.12, STMN4.6267.51, FUT8.8244.16, FGFR2.3808.76, TJP1.12001.7, APLP1.7210.25, MAG.20579.50, ASPA.18187.16, GAB1.24268.21, DUSP16.14631.22, QKI.7253.6, LANCL1.13986.6, FANCL.10063.10, MOB3B.21815.7, MYRF.8843.34, ATG4C.25078.13, GNAI1.19271.64, PRRG1.9008.6, SORT1.11300.32, ERMN.23425.19, ENPP2.16892.23, ADAM10.8654.13, MBNL2.24446.65, TCF12.22472.4, CRTC3.25901.3, OSBPL1A.25266.14, CN…
Pancreatic endocrine cells			IL11, KCNK16, BRS3, CCL17, PPY, TGFBI, IAPP, TSPAN2, GAD2, SHISAL2B, SLC30A8, SCG5, NR0B1, KRT81, INS, SPEGNB						IL11.4493.92, CCL17.3519.3, PPY.4588.1, TGFBI.3283.21, IAPP.19639.53, SCG5.15358.28, INS.4883.56
Paneth cells			GUCA2B, POLD1, CEACAM8, BEST4, FRMD1, NTN3, CA4, CA7, CEACAM3, GJD4, OTOP3, OTOP2, OR9Q2, EXD3, SULT1A4, LYPD8, SPIB						GUCA2B.6223.5, CEACAM8.18873.8, CA4.3177.49, CA7.3356.50, CEACAM3.8999.19, LYPD8.22561.3
Plasma cells			CD38, SLAMF7, TNFRSF17, PRDM1, ERLEC1, SEL1L, DERL3, TM9SF1, PIM2, POU2AF1, GPRC5D, TXNDC15, SRM, PLA2G2D, ZBP1, CPNE5, SPCS3, JCHAIN, FKBP11, DERL1, CD27, FCRL5, ABCB9, TXNDC11, SYVN1, GPR101, HSP90B1, H1-4, NPIPB12, TAS1R3, MZB1, BFSP2, MANEA, FKBP2, CHRM4, SSR4, CRELD2, CCR10, H1-10, NOMO2, IGHV1OR15-9, NUGGC, LIME1, IGKC, IGKJ5, IGKJ4, IGKJ3, IGKJ1, IGKV4-1, IGKV5-2, IGKV6-21, IGKV2D-26, IGKV…						CD38.7174.15, SLAMF7.7882.31, TNFRSF17.2665.26, PRDM1.14197.2, ERLEC1.8957.72, PIM2.20081.14, POU2AF1.21839.3, TXNDC15.6366.38, SRM.21647.9, PLA2G2D.16298.84, ZBP1.22831.11, JCHAIN.15306.20, DERL1.13393.46, CD27.5412.53, FCRL5.6103.70, TXNDC11.9573.108, GPR101.11670.18, HSP90B1.6393.63, MZB1.7780.34, MANEA.8014.359, FKBP2.9339.204, H110.12709.63, NOMO2.25121.7, IGHG2.13230.174, IGHG1.2744.57, IGH…
Proximal enterocytes			AOC1, USH1C, SLC13A2, IYD, NR1H4, HEBP1, DPEP1, SLC7A9, CREB3L3, OAT, CYBRD1, SLC15A1, SI, SMIM24, CDHR5, SLC5A1, PCK2, NUCB1, DHDH, FCGRT, CYP3A5, CLDN15, BST1, APOA4, APOBEC1, MEP1A, BTNL8, RBP2, ABHD14A-ACY1, KCNJ13, SLC5A9, STBD1, GDA, XPNPEP2, SLC10A2, GFER, VIL1, MPST, GDPD2, ACE2, FAM98C, RBBP8NL, CCL25, SLX1A, UGT2A3, ALDOB, KHK, ENPEP, MTTP, SLC46A3, SLC39A5, MEP1B, TM4SF5, SLC2A5, DQX1,…						AOC1.6209.2, USH1C.17725.37, NR1H4.8946.38, HEBP1.18225.13, DPEP1.8794.13, OAT.20237.38, CYBRD1.24682.35, SMIM24.7108.7, CDHR5.9962.1, PCK2.22405.61, NUCB1.10451.11, FCGRT.21708.149, BST1.4535.50, APOA4.17685.9, MEP1A.21387.64, BTNL8.9026.40, RBP2.19803.34, GDA.12667.2, GFER.15398.2, VIL1.24901.4, MPST.12686.15, ACE2.2805.6, CCL25.2705.5, ALDOB.18185.118, KHK.21856.59, ENPEP.15558.63, FABP2.15385…
Proximal tubular cells			UPP2, SLC6A13, FMO4, SLC13A1, NOX4, HSD17B14, RAB11FIP3, MIOX, MCAT, CCDC198, NKAIN4, HCFC1R1, SLC22A2, CDH6, NPR3, AGXT2, NIT2, AGMAT, CRYZ, TRIM6, KIAA1191, SLC17A3, SLC17A1, NQO2, MT1G, ADM2, BBOX1, AP1M2, SLC34A1, KL, PLAAT4, LAMTOR5, SPX, GGACT, TINAG, BPHL, GIPC2, RGS3, RBP5, CLEC18B, TPGS1, LYPLAL1, NAT8, LYG1, CLTRN, CYP17A1, GLYAT, SLC22A8, ACMSD, CLEC18A, DHRS4, CLEC18C, S100A1, PTH1R, …						UPP2.20231.23, HSD17B14.13972.4, RAB11FIP3.25500.6, MIOX.13498.1, CDH6.3591.51, NIT2.17808.37, CRYZ.13983.27, NQO2.9754.33, ADM2.8100.15, KL.15384.15, PLAAT4.10961.15, BPHL.17813.21, GIPC2.20921.1, RGS3.12827.37, RBP5.19241.31, LYPLAL1.12428.2, LYG1.9243.10, GLYAT.19506.6, DHRS4.21308.44, PTH1R.13470.43, AK4.17432.25, FCAMR.9568.289, BDH2.17329.2, PTER.24179.48, UGT2A1.8907.11, PDZK1.16852.10, GP…
Rod photoreceptor cells			ATP6V0A1, CROCC, GLP2R, MYO9A, CNGB1, ZFYVE26, GNB1, CLUL1, EPB41L2, RDH8, MOK, IGSF9, SYDE2, GUCY2F, RP1, EZH1, ZBTB24, GNAT1, GON4L, KDM5B, GNGT1, NRL, SAG, CASZ1, PDE6A, PDE6B, RDH5, MIP, AHI1, OR1J1, SPTBN5, MAP3K12, SCAPER, MBTPS1, ARSG, GLB1L2, TMEM138, ROM1, SPINT4, TMEM237, PPEF2, ZNF326, DISC1, RHO, UNCX, ZMYND19, DENND2B, CATSPER2, LENG8, ZNF283, ANKS3, ARL13B, ELSPBP1, NRTN, OR1N2, PRP…						CNGB1.24462.4, CLUL1.21492.19, NRL.22516.30, SAG.25461.3, MBTPS1.7240.2, TMEM237.12856.14, ANKS3.25261.42, LRIT2.11716.28
Salivary duct cells			TFCP2L1, NKX2-3, SIX2, GPRC6A, TAS1R2, SLCO1B3-SLCO1B7, ENSG00000261793						TFCP2L1.25104.10
Schwann cells			CDH19, CPNE3, SAMHD1, CPVL, PHOX2B, C1orf54, GPR31, WDFY4, SCN7A, CXCL9, GAS2L3, GFRA3, LGI4, MPZ, S100B, LRRTM1, ANGPTL7, XCR1, PRIMA1, FOXD3, CLEC9A, L1CAM, COL28A1, EGFL8, TMEFF1, FXYD1, RAB7B						SAMHD1.11303.7, CPVL.8891.7, CXCL9.9188.119, GFRA3.2505.49, MPZ.10615.18, LRRTM1.4452.9, ANGPTL7.6371.50, CLEC9A.20575.82, L1CAM.4246.40, COL28A1.10702.1, TMEFF1.15641.20, RAB7B.12409.90
Secretory cells			OVGP1, PRSS33, OBP2A, KCNK15, NXNL2, SOX3, LYPD1, LCN1, SPAG11B, SCGB1D1, CXCL11						OBP2A.6526.77, LYPD1.9327.3, LCN1.11708.2, SPAG11B.5762.35, SCGB1D1.21562.3, CXCL11.3038.9
Serous glandular cells			AGFG2, SMR3A, PRR4, PRB2, STATH, HTN1, BPIFA2, CA6, PRH2, IL36A, DNASE2B, PLA2R1, ZG16B, FCGR3B, CAMP, NDRG2, TMED3, LPO, CST5, CST2, SMR3B, RNASE8, AMY1B, PRR27, AMY1C, PRB3, NXPE2, HTN3, PRB4, PRH1, AMY1A, AMY2B, OR5G3, PRB1, ENSG00000267748						AGFG2.23597.11, SMR3A.7838.27, STATH.17172.19, HTN1.10608.9, BPIFA2.5695.5, CA6.3352.80, IL36A.14150.7, DNASE2B.6533.20, PLA2R1.10916.44, ZG16B.8310.6, FCGR3B.3311.27, CAMP.9384.17, NDRG2.24463.1, LPO.4801.13, CST5.3803.10, CST2.4324.33, PRR27.9607.39, HTN3.10603.1, AMY1A.7918.114, AMY2B.15556.49
Skeletal myocytes			PAX7, YBX3, CACNB1, PYGM, SPTB, CACNA1S, MYBPC2, POU4F3, TBX15, ASB2, EEF1A2, MYLK2, TNNC2, ATP1B4, KCNA7, TNNT1, SCN1B, MYL10, PITX3, ENO3, CACNG1, MYH1, MYF6, MYF5, FGF6, TNNC1, PRKAG3, AMPD1, MYOT, MYOG, APOBEC2, MYH2, BEST3, MYOD1, CDH15, CACNG6, TNNT3, TNNI2, FBP2, EDA2R, MYH8, MYBPH, FST, KCP, CHRND, ALPK3, BIN1, LBX1, CHRNA1, EGF, FEM1A, SYPL2, CASQ1, SEMA6C, ACTA1, GADL1, DDIT4L, ASB10, A…						MYBPC2.25096.58, ATP1B4.9933.49, PITX3.22387.26, ENO3.16616.137, FGF6.4130.71, APOBEC2.24647.3, CDH15.5410.53, TNNT3.16807.35, TNNI2.5440.26, FBP2.9867.23, EDA2R.3083.71, MYBPH.25065.22, FST.4132.27, BIN1.9574.11, EGF.5509.7, CASQ1.11263.57, SEMA6C.7202.107, ARHGAP36.6289.78, IDI2.17832.12, PDLIM3.22527.4, KLHL40.24256.7, EMC10.24664.3, TMOD4.23530.3, CA3.3799.11, RRAD.23555.11, GDNF.5822.22, TCA…
Smooth muscle cells			HGF, NRIP2, MCAM, CCL8, RERGL, TNN, RASL11A, HAPLN1, TAGLN, AVPR1A, CCL19, C1QTNF1, FAM162B, C11orf96, SLC18A3, GPR21, EGFL6, SAPCD1, STIMATE-MUSTN1, ENSG00000279983						HGF.2681.23, MCAM.20512.2, CCL8.2785.15, HAPLN1.3196.6, TAGLN.9756.6, CCL19.4922.13, C1QTNF1.6304.8, FAM162B.11163.7, EGFL6.17454.15
Squamous epithelial cells			KRT33A, PGLYRP3, DEFB104B, SEPTIN5, ENSG00000198211, KLK9, UGT1A7, EFNA4-EFNA3, ENSG00000255439, ANXA8L1, ENSG00000268870, RNF225, ENSG00000272772, SSU72P5, SSU72P2, SCYGR2, ENSG00000285625, TMEM217B						PGLYRP3.10561.5, SEPTIN5.19742.3, KLK9.5758.49
Suprabasal keratinocytes			PKP1, RAB10, SULT2B1, TGM1, DSP, CASP14, CNFN, ALOX12, PPL, CSTA, GJB6, LYPD3, TGM3, FAM83C, SLURP1, SPINK5, DSG1, DSC1, IL1RN, GLTP, RHCG, FLG2, CRNN, S100A8, FLG, ABCA12, SPINK7, ANKRD22, TMPRSS11D, RAET1L, PLA2G4D, LCE2B, CSTB, NLRX1, DMKN, KRT84, LCE3D, IVL, SPRR3, S100A9, TMEM79, RAET1E, GJB2, SERPINA12, A2ML1, LY6D, KRT1, ACER1, SPRR1B, SPRR1A, CRCT1, TMEM154, KRT78, SDR9C7, KRT6C, KRT4, KR…						SULT2B1.17209.27, TGM1.11242.33, CASP14.16617.14, LYPD3.13107.9, TGM3.4471.50, SPINK5.8028.22, DSG1.2976.58, DSC1.10882.12, IL1RN.5353.89, GLTP.12513.8, CRNN.17738.7, S100A8.25216.8, SPINK7.10974.20, TMPRSS11D.6547.83, RAET1L.20526.3, CSTB.19768.13, DMKN.8535.102, S100A9.7812.11, SERPINA12.6551.94, A2ML1.15482.12, LY6D.19784.16, KRT1.9931.20, TMEM154.11223.1, PRSS27.3624.3, RHOD.12442.4, JUP.2300…
T-cells			CD6, FOXP3, TCF7, FLT3LG, NCR2, APOBEC3H, CD40LG, IL2, CD5, IL26, IFNG, IL17A, IL17F, IL4, CD2, BCL11B, IL22, GPR55, GPR174, CD8A, UBASH3A, CD3G, TRAT1, CTLA4, ICOS, CD3D, IL7R, CD8B, CCR9, GPR171, CD28, CCR8, PMCH, CCR4, TAS2R60, PDCD1, ASTL, KRTAP4-3, CD3E, TRGV11, TRGV10, TRGV8, TRGV5, TRGV4, TRGV3, TRGV1, TRBV6-1, TRBV4-1, TRBV6-4, TRBV5-3, TRBV10-1, TRBV11-1, TRBV6-5, TRBV6-6, TRBV5-5, TRBV5…						CD6.20519.7, FOXP3.22148.135, FLT3LG.3053.49, NCR2.2734.49, CD40LG.3534.14, IL2.3070.1, CD5.5596.75, IL26.16760.2, IFNG.2989.17, IL17A.9170.24, IL17F.2775.54, IL4.2906.55, CD2.7100.31, IL22.2778.10, CD8A.5992.50, UBASH3A.21529.6, CD3G.7924.7, TRAT1.7224.11, CTLA4.3022.4, IL7R.5089.11, CD8B.9310.2, CD28.20521.83, PDCD1.9227.15, ASTL.7993.23, CD3E.8069.85
Dendritic cells			GNA15, SLC12A3, N4BP2, SEPHS1, PHEX, SMPD3, SLC7A5, CORO1C, TENT4A, NR3C1, BCL11A, FYTTD1, MIF4GD, SLC35E1, EGLN3, IRF4, SLC15A4, N4BP2L1, KRT71, IRF8, RUBCN, BCL2L11, ST3GAL2, MAPKAPK2, PLD4, ANKRD11, IRF2BP2, ABHD15, GPR183, PTCRA, OR5A2, MOB1B, P2RY14, HNRNPCL1, FUT7, CLN8, IL3RA, IRF7, NUDT17, CXCR3, LILRB4, TTC24, TLR7, ENTPD7, CLEC4C, OR5B21, LILRA4, NPIPB5, SMIM3, ENSG00000288684						SEPHS1.14083.25, PHEX.18921.30, NR3C1.2857.70, BCL11A.24486.1, EGLN3.20986.58, IRF4.9857.38, KRT71.22483.109, IRF8.22065.32, BCL2L11.17451.13, ST3GAL2.6281.51, MAPKAPK2.3820.68, MOB1B.19177.7, FUT7.21716.29, IL3RA.13744.37, LILRB4.6453.70, CLEC4C.9094.5, LILRA4.8299.66, SMIM3.23578.6
Granulocytes			ALOX5, TNFRSF9, GALC, NOX3, CMA1, TPSD1, GRAP2, CTSG, SIGLEC8, VWA5A, CD69, OR12D3, IL1RL1, IL18R1, LAX1, BTN2A2, RGS13, ARHGEF6, LGALS12, HRH4, HDC, ADCYAP1, TMEM44, ARHGAP18, MS4A2, BATF, KIT, LMNA, HPGDS, CPA3, SLC18A2, LEO1, GCSAML, TPSAB1, GATA2, MRGPRX2, CSF1, SOCS1, ATP6V0A2, TPSB2, COL13A1, MAS1L, KRTAP12-3, CRLF2, LTC4S, MS4A4E, ENSG00000225528, RAB44, RHEX, OR8D2						ALOX5.25880.14, TNFRSF9.2598.9, CMA1.3423.59, GRAP2.5265.12, CTSG.2431.17, SIGLEC8.7864.3, CD69.16618.7, IL1RL1.4234.8, IL18R1.3446.7, BTN2A2.22586.24, RGS13.22548.18, ADCYAP1.8450.36, BATF.19227.18, KIT.2475.1, HPGDS.12549.33, TPSAB1.9409.11, CSF1.3738.54, TPSB2.3403.1, COL13A1.6570.1, CRLF2.2746.56, RHEX.8102.239
Monocytes			FGR, ZFX, PLAUR, WAS, SLC11A1, TNFRSF1B, LCP2, RRP12, RELT, KCNAB2, ATP1B3, PAG1, STXBP2, SMAP2, FCN1, PILRA, SH3BP2, ARHGAP4, IRAK3, PABPC4, NLRC4, CMTM6, WAC, PPM1F, RIN3, TLR8, RP2, TNFSF13B, ACOD1, COTL1, MEFV, RIPK2, NBN, LILRB1, LILRA1, NAMPT, POLR1F, MTPN, LFNG, ZFAND5, DNMBP, HECA, CD86, IL1A, CYTIP, PLEK, AMPD2, RNF19B, CD48, DUSP1, ELF1, CD80, CCRL2, ACOT9, PKN1, G0S2, TREM1, LRRFIP1, E…						FGR.3810.50, PLAUR.2652.15, WAS.22033.7, TNFRSF1B.8368.102, RELT.5115.31, KCNAB2.10015.119, ATP1B3.8990.42, FCN1.3613.62, PILRA.8825.4, SH3BP2.7769.29, PABPC4.12603.87, PPM1F.23923.26, RP2.23391.20, TNFSF13B.3059.50, COTL1.4905.63, RIPK2.8993.151, LILRB1.5090.49, LILRA1.21706.29, NAMPT.5011.11, ZFAND5.18317.111, CD86.6232.54, IL1A.4851.25, CYTIP.13612.7, PLEK.7875.86, AMPD2.18403.25, CD48.3292.75…

## Sheet: ST2 Olink Plasma Protein Marker
ST2: Olink Plasma Protein Markers
Mapping the putative cell-type origin of plasma proteins measured by the Olink 3k (n = 2,925 proteins measured) proteomics assay
*Gene expression data used to perform mapping was sourced in the Human Protein Atlas (https://www.proteinatlas.org/humanproteome/, Human Protein Atlas Version 24.1 Dataset). A curated list of 60 cell types were extracted from 81 initial cell types reported in the Atlas.
Cell Type			Marker Genes						Olink
Adipocytes			TNMD, SEMA3G, SLC9A3R2, NRP1, MEOX2, KIF25, TCF15, F2RL3, CD36, PML, ADAMTS18, TIMP4, CD300LG, RBP7, INHBB, BTNL9, CD320, ATOH8, FABP4, OR10V1, FAM241A, APOLD1, CLDN5, NOTCH4, SPAAR, C1QTNF9, SHANK3, GPIHBP1						SEMA3G, SLC9A3R2, NRP1, CD36, TIMP4, CD300LG, RBP7, INHBB, FABP4, C1QTNF9, GPIHBP1
Alveolar cells type 1			ITGA3, GPRC5A, CEACAM6, UNC13D, CAV2, DVL1, SPOCK2, CDR2L, PLXNA1, MATN3, POGK, WNT3A, ALPP, MS4A15, BCL9L, AGER, EMP2, GGTLC3						CEACAM6, MATN3, ALPP, AGER
Alveolar cells type 2			CACNA2D2, ROS1, LAMP3, PXMP4, CTSH, ICAM4, SLC46A2, SFTPA1, NAPSA, SFTPD, MBIP, C16orf89, SLC34A2, ALPL, ABCA3, SFTPC, WFDC12, SFTPB, DEFB4B, ALOX15B, AGTR2, SFTPA2, LRRK2, SLC22A31, ENSG00000282218, ENSG00000286135						LAMP3, CTSH, ICAM4, SFTPA1, SFTPD, WFDC12, SFTPA2
Astrocytes			PHF21B, BORCS8-MEF2B, CTNNA2, PHKA1, FGFR3, EVC, ANO8, SLC1A3, CARMIL1, SLC4A4, COL5A3, TRPM3, PRODH, MLC1, PAPLN, ACSBG1, EYA1, TRPS1, RASA4, GLI3, GLIS3, LGI1, KAT2A, SLC1A2, ACSS3, RFX4, PARD3B, DOCK7, TAS2R7, PLCG1, ATP13A4, MACF1, NCAN, PNPLA7, SLC7A10, GFAP, SLC6A11, IQCA1, MEIS2, RERG, DTNA, APC, NHSL1, ARHGEF4, MMD2, BMPR1B, SLCO1C1, NPFF, STON2, SLC14A1, PRDM16, ITPKB, SFXN5, GASK1A, LRI…						NCAN, GFAP, GASK1A, LRIG1, PAMR1, ACP6, ADGRV1, BCL2, GPC5, SPON1
B-cells			CD79B, P2RX5, CD37, FCER2, CR2, LY9, NPBWR2, CD70, VPREB3, FCRLA, BLK, CD72, BANK1, MS4A1, TNFRSF13C, CXCR5, MATN1, FCMR, FCRL4, FCRL1, SERPINA9, PARP15, TLR10, CD19, BTLA, LCN10, CNR2, PAX5, ZNF860, RCSD1, OR2T5, LCN8, LTB, GH1, ENSG00000279073						CD79B, FCER2, CR2, LY9, CD70, CD72, BANK1, TNFRSF13C, FCRL1, SERPINA9, BTLA, LTB, GH1
Basal keratinocytes			COL17A1, IFNK, OR2AP1, KRT14, SERPINB2, KRTAP9-4						KRT14
Basal respiratory cells			SLC38A5, PTHLH, CCL20, PI3, KRT17, IL36G, MMP13, LOXL4, SERPINB7, MMP10, ANGPTL4, DEFB4A, MRGPRX4, MRGPRX3, NMB, SERPINB4, SAA2-SAA4						CCL20, PI3, KRT17, IL36G, MMP13, MMP10, ANGPTL4
Basal squamous epithelial cells			GPR50, HOXA2, HOXA5, TP53AIP1, TSLP, NPPC, KRT15, OR13D1, FOXD4L4, H3C14, OR2AE1, CDK3, ENSG00000254706, ENSG00000254979, ENSG00000256500, ENSG00000260170, ENSG00000267179, ENSG00000268083, ENSG00000280778, ENSG00000285085						TSLP, NPPC
Bipolar cells			CACNA1G, CAMK2B, ASIC4, TAB1, VSX1, NTSR1, LHX3, GABRR2, GRM6, CRHR1, TAF1L, NEUROD4, KIRREL2, GNG13, LRFN1, CLN6, AANAT, KCNA5, EFR3A, TRPM1, SHF, SLC24A4, LRTM1, GABRR1, PRDM8, PLXDC1, MSLNL, SLC1A7, OR2M5, RCOR2, CABP2, KCNG4, HR, MFSD4A, OR52E2, OR2T33, SLC25A22, OR56B4, OR13F1, BSPH1, NYX, PRRT1, PCDHA8, KRTAP5-1, CEACAM16, LACTBL1, LINGO3, OR6X1, TRNP1, ENSG00000258465, ENSG00000269533, OR5…						CRHR1, KIRREL2, LRTM1, PLXDC1, MSLNL, CABP2, CEACAM16
Breast glandular cells			BTN1A1, OTOR, CSN1S1, CSN2, ANKRD30A, CXCL13, XDH, IL22RA2, LALBA, CSN3, CST9, CIDEA, C6orf15, SPINK8, FAM240A						BTN1A1, CXCL13, SPINK8
Cardiomyocytes			NDUFAB1, MDH1, NDUFS1, MIPEP, MYOM2, MAP4, USP28, USP13, CS, BTBD1, POU1F1, IARS2, PTPN3, TIMM21, NMRK2, TOP2B, ACTN2, NEBL, DDX1, NFE2L1, MTIF2, TBX5, ZNF302, MAP3K20, SMPX, MYH7, MYOM1, MYL12A, HTATSF1, SGCG, ZNF629, ZNF106, MYL7, ACBD5, MYL2, GLP1R, HSPA9, SMYD1, TRAK2, MFN2, UCHL5, TNNT2, GHRH, CASQ2, CCND2, DNMT3A, KCNIP2, GOT1, TARDBP, POPDC2, GJA3, FABP3, LDB3, RAB9B, KLHL31, GOT2, CSRP3, …						MDH1, MYOM2, USP28, NMRK2, TOP2B, ACTN2, DDX1, MYOM1, GLP1R, CASQ2, CCND2, GOT1, FABP3, CSRP3, KIF1C, TNNI3, HRC, ATP5IF1, PAM, ITGB1BP2, TTN, MYL3, NEXN, PDLIM5, SLMAP, RBPMS2, LMOD2, MYL4
Cholangiocytes			CASR, MUC5B, UGT2B28, CHST4, FGFR4, CYP3A7, FGF19, OR51I1, TM4SF4, OR10K1, ENSG00000173867, ALKAL1, CYP3A7-CYP3A51P, ENSG00000283886						FGFR4, FGF19
Ciliated cells			WDR54, ALDH3B1, DLEC1, LRRC23, DNAH5, TP73, RABL2B, RAB36, IFT27, SPEF1, ODAD1, CAPS, RSPH4A, GRIN3B, CCDC170, C20orf85, FOXJ1, PLPPR3, FBXW9, STOML3, DYDC2, LCA5, AK7, CCDC40, CFAP74, RABL2A, CETN2, C2orf50, CAPSL, DYNLT5, CIBAR2, CFAP70, HYDIN, CFAP251, DZIP1L, CATIP, CCDC17, RSPH1, CFAP157, CCDC78, CDS1, C7orf57, CFAP52, C22orf15, OR1M1, DNAI2, FAM174A, CHRNA9, DNAH12, CD164L2, C11orf16, CTXN1…						TP73, CAPS, CETN2, CD164L2
Club cells			UPK1A, UPK2, SCGB1A1, SCGB3A1, CYP2A13, LY6L						SCGB1A1, SCGB3A1
Collecting duct cells			SLC6A12, NPHS2, SSC4D, FXYD4, KCNJ16, CLDN8, WNT9B, PTGER1, CDH16, AQP2, SOST, DEFB132, HMX2, POU3F4, ZNF772						NPHS2, SSC4D, SOST
Cone photoreceptor cells			PLEKHB1, AQR, CC2D2A, KIF2A, GPATCH1, CHRNA3, PDE6C, MCF2, OPN1LW, RS1, CALB1, P3H3, GNB3, GUCA1B, GRK7, CEP104, ARR3, OPN1SW, RTBDN, REEP2, GNAT2, MAPKBP1, GUCA1C, PDE6H, RXRG, GUK1, CNGA3, RABL3, GABRA6, RAB41, PSKH2, WDR31, GJD2, ISL2, ANKRD33B, CPLX4, GNGT2, KCNV2, FOXD4, CNGB3, OR10A2, NPTX1, MAP6, CLSTN1, NXNL1, GPR151, MTX3, OR2AJ1, H2AC25, TAFA3, OR6A2, MESP2, OR2L3, RD3, NME1, OPN1MW, OR…						CALB1, RTBDN, GUK1, CNGB3, NPTX1, CLSTN1, NME1
Distal enterocytes			CEACAM7, MS4A12, SIRT6, CEACAM1, FXYD3, SLC26A3, AQP8, ETHE1, SIAE, CLCN2, TSPAN1, PIGZ, TMEM54, GIPC1, TRPM4, SQOR, GCNT3, SELENBP1, DENND2A, MIER3, SLC26A2, B3GNT7, PLCD3, PIGR, ALPG, SCNN1B, LETM1, HSD11B2, ZNF575, KRTAP13-2, TCHHL1, OR6C76, NOXO1, CD177, MUC12, DDAH2, TAF11L12, ENSG00000257184						CEACAM1, SIAE, TSPAN1, B3GNT7, PIGR, LETM1, CD177
Distal tubular cells			PTGER3, SLC12A1, FOLR3, CLDN16, GRB14, ATP6V1B1, WNK4, GNG5B, CRIP3, ATP6V0D2, ATP6V1G3, KCNJ1, DEFB1, TMEM52B, FRMD7, DMRT2, SRARP, HELT, TMEM207, CLEC6A, TMEM213, FRG2B, TDGF1, FXYD6-FXYD2, URGCP-MRPS24						FOLR3, FRMD7, CLEC6A, TDGF1
Ductal cells			CFTR, RTP4, SLC39A1, NEURL3, KRTAP1-1						CFTR.7717.95, RTP4.18315.38
Endothelial cells			SELE, OIT3, ESM1, LCN6, CCL23, CCL14						SELE, ESM1, CCL23, CCL14
Enteroendocrine cells			SYT13, SLC18A1, SCT, CYP2W1, SCGN, MLN, CHGA, PCSK1N, NEUROG3, TPH1, PYY, NTS, SST, GIP, LRRC53, NEUROD1, FEV, CRYBA2, SLC38A11, HOXD12, INSL5, RXFP4, INSM1, PCSK1, LCN15, UCN3, RPRML, RFX6, AVPR1B, KRTAP3-3, LY6G6F-LY6G6D, GPR142						SCT, SCGN, MLN, CHGA, PYY, GIP, INSL5, LCN15
Erythroid cells			SLC4A1, MPO, TSPAN17, FECH, CPOX, ORC1, HBQ1, BLVRB, GATA1, CLC, KLF1, MINPP1, RFC5, RHAG, TSPO2, MYB, NFE2, UROD, E2F8, CA1, CMPK2, ABCB10, GYPC, NUSAP1, DNA2, LBR, MS4A3, ALAS2, ANKLE1, SPC24, CCNF, TAL1, TRIM58, SPTA1, PCLAF, EPB42, DHRS13, PRDX2, FAM178B, AHSP, GYPA, CYTL1, SLC25A21, BOLA2, TANGO2, FOXD4L1, PRSS57, RHD, EPOR, C17orf99, HBA2, RHCE, UROS, PRTN3, GYPE, CR1L, KEL, TFDP1, OR10Z1, …						SLC4A1, MPO, CPOX, HBQ1, BLVRB, CLC, NFE2, UROD, CA1, LBR, TRIM58, PRDX2, AHSP, CYTL1, UROS, PRTN3, KEL, HMBS
Excitatory neurons			SLC6A7, BMAL2, CELF2, R3HDM1, FSTL4, CAMK2A, CADPS2, KCNH4, HTR2A, KCNN1, PDE4C, SH3GL2, ASIC2, FBXW7, CUX2, PHACTR1, PDE4D, UNC5A, EPHA4, SLC8A2, OLFM3, SATB2, HS3ST2, CHN1, ANO3, TMEM241, KCTD1, KCNH3, FGF5, PPP3CA, PRICKLE1, KCNH5, CBLN2, KCNH1, STXBP5L, ADAMTS16, CDH22, CNKSR2, MKX, MCHR2, HOMER1, NRGN, NRG1, CLSTN2, KALRN, COL26A1, GRM2, NDST3, NEUROD6, BMPER, KCNV1, OR1Q1, GABRB3, PRKCB, LD…						PDE4D, EPHA4, FGF5, ADAMTS16, CDH22, NRGN, CLSTN2, BMPER, COL24A1, NELL2
Exocrine glandular cells			CPA1, OLFM4, REG1A, FBXO2, CPA4, CLPS, CUZD1, CELA1, CTRL, CELA2A, CELA3A, REG3G, CPB1, CPA2, CTRC, SPINK1, HTR3A, CTRB1, CTRB2, PLA2G1B, REG3A, REG1B, PNLIP, SYCN, PDIA2, PNLIPRP1, CLPSL1, PRSS1, CELA2B, CELA3B, PGA4, AMY2A, PGA5, PRSS2						CPA1, OLFM4, REG1A, CPA4, CLPS, CUZD1, CTRL, CELA2A, CELA3A, REG3G, CPB1, CPA2, CTRC, SPINK1, CTRB1, PLA2G1B, REG3A, REG1B, PNLIP, PDIA2, PNLIPRP1, PGA4, AMY2A, PRSS2
Fibroblasts			MYOC, LHX5, SRPX, CCN4, ANGPTL2, MMP27, KERA, FGF7, COL6A2, CTSK, SFRP2, GPC3, GSN, FCN2, COL6A3, FNDC1, CTHRC1, VEGFD, CLEC1B, MFAP4, HTRA3, CCL11, KRTAP13-4, APOD, FGF16, FAM180B, MAP1LC3C, COL6A6						MYOC, SRPX, CCN4, ANGPTL2, FGF7, GSN, FCN2, COL6A3, FNDC1, CTHRC1, VEGFD, CLEC1B, MFAP4, CCL11, APOD, FGF16
Gastric mucus-secreting cells			OSBPL7, SRCAP, SLC9A1, PGC, VSIG1, MLNR, SLC5A5, ATP4A, ANXA10, A4GNT, SRMS, CBLIF, DDX60, TAAR1, GPR119, GHRL, KCNE2, TFF2, TFF1, CCKAR, MST1R, RASEF, OR2D2, PSCA, MUCL3, RASSF6, GKN1, LGALS9C, ACER2, PSAPL1, RFLNA, SLC9A4, LIPF, H3C13, GKN2, C6orf58, ATP4B, MAGED4B, DAZ1, IL17REL, H3C12, SULT1C2, CAPN8, NPY4R, DAZ4, DAZ2, MUC5AC, PGA3, KRTAP10-11, OMP, GALNT4, ENSG00000258472, ENSG00000259171, …						ANXA10, CBLIF, GHRL, TFF2, TFF1, PSCA, MUCL3, GKN1, PSAPL1, LIPF, OMP
Glandular and luminal cells			TMEM101, GABRP, APOL1, PAEP, SCGB1D2, SCGB2A1, PAPSS1, SLC26A7, RCAN1, MSX1, ARL5B, RIMKLB, MMP26, CDKN2AIP, LRATD2, STX18, OR5AU1, KRTAP4-4, HAP1, CLDN22, OLIG3, RIPK4, IDO2, TLE1, KRTAP4-6, C2CD4A, POU5F1, KRTAP4-8, KRTAP4-9, POU5F1B, KRTAP4-7, PABPC4L, DDX52						APOL1, PAEP, RIPK4
Hepatocytes			CFH, PON1, ABCB4, FMO3, MGST1, MASP2, MLXIPL, NPC1L1, CPS1, C8B, ABCC2, HSD17B6, C6, CP, ITIH1, F7, DNAJC25, NTHL1, ACSM2B, SPP2, ABCB11, AFM, CPB2, CFHR2, HAL, GCKR, F11, FETUB, APOH, IGFALS, SERPIND1, SLC10A1, MTHFD1, HAO1, F9, DHODH, FGL1, SULT2A1, FGF21, HAMP, HPN, PON3, TFR2, RARRES2, C5, AMBP, PNPO, VTN, UGT2B10, SC5D, PUS3, HPX, APOA5, APOC3, SLCO1B3, ALDH5A1, SLC17A2, ADGRG6, C9, EHHADH, …						CFH, PON1, C8B, ITIH1, F7, AFM, CPB2, CFHR2, F11, FETUB, APOH, SERPIND1, HAO1, F9, DHODH, FGL1, SULT2A1, FGF21, PON3, RARRES2, C5, AMBP, ALDH5A1, C9, HRG, BCHE, HYAL1, PROC, HSD11B1, SERPINC1, TTR, ARG1, A1BG, PLG, SERPINA7, C4BPB, LBP, APOC1, F12, APCS, ANGPTL3, CFHR4, CFHR5, NMT1, C1RL, ASGR1, F13B, AHSG, IGFBP1, SAA4, TDO2, APOA2, PGLYRP2, ASGR2, ITIH3, KLKB1, MBL2, PLIN1, SERPINF2, HJV, LRG1,…
Horizontal cells (*name corrected to NEFL-C1QL2 Proj Neurons)			MAPK8IP2, IGSF9B, JPH4, NRXN2, PRDM13, SLC12A7, KCNC1, C1QL1, GJA10, CDH24, IGLON5, BARHL2, GPR161, C1QL2, TAGLN3, CHRNB3, CHRNA6, DRD2, POU4F2, CARTPT, LRTM2, CLEC3A, NAT16, KCNAB3, GPR148, NPAS4, OR2T1, GPR88, OR52E8, MRGPRE, PNMA8B, ONECUT3, TAS2R13, NPIPA8, SCRT2, USP17L2, USP17L7, PNMA6A, TMEM271, NEFL, CIROP, ENSG00000285982, FAM246C						IGLON5, C1QL2, TAGLN3, LRTM2, NEFL
Inhibitory neurons			GLRA2, PCDH11X, GRIN2D, CNTNAP3, ELAVL2, PIP5K1B, INPP4B, OTOF, TACR1, CNR1, KIAA1217, GAD1, FGF13, TRPC4, TRPC6, SEMA6D, SLC44A5, CDH13, HUNK, NXPH2, THSD7B, DLX1, GRIP2, SLIT2, ECE2, VIP, SDK1, SYTL5, HTR2C, HTR7, VAX1, CNTN5, ABTB3, ZNF385D, SLC35F4, MEPE, RAB3C, LGI2, CNTNAP3B, AFF2, GRIP1, TIAM1, LRP8, GALNT14, SYNPR, ZMAT4, C8orf34, KCNC2, CHRFAM7A, ENTPD3, KCNAB1, ROBO1, ZNF804A, GRIK1, PT…						GAD1, SLIT2, CNTN5, MEPE, ROBO1, PTPRM, CNTNAP2, ERBB4, VWC2, KAZN
Intestinal goblet cells			CLCA1, BEST2, RAB27A, ST6GALNAC1, CCL24, AGR2, LRRC31, TPSG1, SPINK4, CHAD, CREB3L1, TFF3, RETNLB, PRIMPOL, KLK1, TBX10, ATOH1, REP15, KLK15, ZG16, LRRC26, FFAR4, P2RY4, C9orf152, FAM177B, KRTAP4-1, B3GNT6, MUC2, FCGBP, SMIM33						CCL24, AGR2, TPSG1, SPINK4, CHAD, TFF3, KLK1, KLK15, MUC2
Ionocytes			CALCA, IL37, IL1F10, IL19, LIPH, CXCL17, LYPD2, CLDN25, ENSG00000288695						CALCA, IL19, CXCL17
Lymphatic endothelial cells			FLT4, ANGPT2, PPFIBP1, ELK3, EFCC1, NRP2, AKAP12, STAB2, CCL21, MMRN1, GRAP, SHC1, MEGF6, LRRC15, OR5A1, ADGRG3, GJD3, GDF3, LRRC70, C20orf204, GJC2, LAYN, CYB5RL, ENSG00000241489, ENSG00000250349, PCDHGB4, ZNF625						FLT4, ANGPT2, NRP2, AKAP12, STAB2, CCL21, SHC1, LAYN
Macrophages			MARCO, IBSP, TRAF1, CD5L, SIGLEC1, CD209, CEBPE, TREM2, CRYBB1, MMP9, CCL22, LILRB5, LIPA, CLEC4A, CD207, F13A1, SIGLEC9, CLEC10A, ADAMDEC1, GPAT3, IGSF6, CREG1, LY96, VSIG4, CD1A, CD1C, CD1B, CD1E, C1QC, S100A12, MNDA, CTSB, DEFA4, DCSTAMP, FOLR2, SPIC, CLEC4D, RNASE2, OR7G2, GPR34, IFNB1, C1QB, C1QA, OR4B1, CD163, FCER1A, CCL13, MCEMP1, INSIG1, FPR3, RAB42, OR4Q2, OR8B8, TRAJ4, IFNA14, HLA-DQB2…						MARCO, CD5L, SIGLEC1, CD209, TREM2, CRYBB1, MMP9, CCL22, LILRB5, CLEC4A, CD207, SIGLEC9, CLEC10A, CREG1, LY96, VSIG4, CD1C, S100A12, MNDA, CTSB, FOLR2, CLEC4D, C1QA, CD163, FCER1A, CCL13, MCEMP1, CLEC5A, CCL18
Melanocytes			MCOLN3, TYR, DCT, OSTM1, GPR143, TYRP1, CEP72, QPCT, MLANA, HOXC12, DSTYK, IRS4, GPNMB, TRIM48, MAGED4, DCD, EN1, SLC45A2, GNG8, KRT27, ALX1, SOX1, PMEL, SMIM29, MITF, OR7A5, SLC24A5, KRTAP9-6, TDGF1P3, SPDYE21, CNTF, CLEC12B, MC1R, CCER2						TYRP1, QPCT, GPNMB, CNTF, CCER2
Mesothelial cells			PROCR, HAS1, OGN, PRG4, PTGIS, CHAC1, ITLN2, SSTR5, OR10A4, CALB2, LIPM, OR4K13, ITLN1, SERTM1, ZSCAN5C, OR5K1, PCDHAC2, UPK3B, ENSG00000248235, ENSG00000257921, ENSG00000268790, ENSG00000284776, ENSG00000285446, ENSG00000286165						PROCR, OGN, CALB2
Microglial cells			PRDM11, TBC1D22A, ANKRD44, MEF2A, ALPK1, IPCEF1, APBB1IP, FGF20, ABCB1, R3HDML, SYNDIG1, ATP8B4, CPED1, DOCK8, PALD1, TBX18, HAVCR1, ACVR1, LOXL3, PLXDC2, ABCC4, ART1, AOAH, FOXF2, LHCGR, ENTPD1, ZNF710, LHFPL2, RASGEF1C, USP6NL, ST8SIA6, LRMDA, ADAMTS12, FLI1, KCNK13, ZIC1, ABCA9, TREML1, SLC16A14, ELOVL7, P2RY12, SRGAP2C, BNC2, ZNF366, AMBN, RAB39A, OR3A1, ZNRF2, MAML3, SLC39A10, SFMBT2, ATP10A…						IPCEF1, APBB1IP, FGF20, HAVCR1, PLXDC2, FLI1, TREML1, AMBN
Mucus glandular cells			ODAM, DSPP, KLK7, KRT83, MUC7, OR10K2, FDCSP, ALDH1A3, PCDHGC5, OR2A7						ODAM, KLK7
Muller glia cells			SOX8, COL9A2, DKK3, COL23A1, GATB, MT3, SEC14L3, FGF9, METRN, CRYM, NPVF, LHX2, RTN4, CA14, FGFRL1, ABHD12B, CNMD, OR1L4, TUBB2B, MGARP, RLBP1, STAC2, KLHL8, LIX1, PRSS35, RGR, WIF1, HKDC1, CRYAA, FAM171A2, FRZB, LENEP, CLRN1, FABP7, CRABP1, TSC22D4, TTYH1, PGM2, ZPLD1, TRH, MSANTD4, ECEL1, CDC42EP4, RRH, SRY, SLITRK2, DIPK1C, KRT39, KRT40, OR51A4, MINDY4B, HMX1, PRSS56, SCGB1C2, FAM237B						COL9A2, DKK3, FGF9, CRYM, CA14, WIF1, FAM171A2, FRZB, PGM2, SLITRK2, DIPK1C
NK-cells			MATK, OSBPL5, SH2D2A, UTS2, TBX21, TXK, CST7, IL2RB, GZMH, SLA2, RNF125, LIM2, NKG7, AKNA, BIN2, GNLY, IL18RAP, CD160, FASLG, CD244, KIR2DL1, ABHD17A, KLRD1, KLRC1, CEMIP2, CHST12, FGFBP2, OR4D1, MYO1F, XCL2, CEP78, KLRF1, ZNF276, SPON2, PRMT2, JAK1, EOMES, PYHIN1, PPBP, SAMD3, KIR3DL1, PTGDR, CTSW, CD7, PRF1, S1PR5, FCRL6, IFNL1, MYBL1, KRT73, CMC1, ZNF600, NCR1, GZMM, SH2D1B, CD247, NCR3, SLFN1…						TXK, CST7, IL2RB, GZMH, SLA2, BIN2, GNLY, IL18RAP, CD160, FASLG, CD244, KLRD1, KLRC1, CEMIP2, FGFBP2, KLRF1, SPON2, PPBP, KIR3DL1, CD7, FCRL6, IFNL1, CMC1, NCR1, KIR2DS4, KIR3DL2, KIR2DL3
Oligodendrocyte precursor cells			KLHL13, MAMLD1, TLL1, COL11A1, TNK2, MPPED2, EPN2, CACNG4, EBF4, SEZ6L, COL20A1, FERMT1, XYLT1, PTPRZ1, ACTR3C, SOX6, ASIC1, UST, COL9A1, SEMA5A, KAT2B, CSPG5, TNR, MROH9, TMEM255A, DACH2, EPB41L4A, PDZD2, CHL1, NAV1, ASCL1, NOVA1, FBN3, GPR17, GALNT13, PDGFC, NLGN4X, CASK, PLPPR1, ZNF462, LCN9, LRRC4C, PCDH15, KLHL1, GRID2, PID1, CA10, MMP16, GDF6, MEGF11, USP24, NTNG1, BRINP3, ARHGAP42, STXBP4,…						SEZ6L, PTPRZ1, COL9A1, CSPG5, TNR, PDZD2, CHL1, PDGFC, MEGF11, NLGN1, DSCAM, LRRN1, DCC, LUZP2, SMOC1
Oligodendrocytes			ANKIB1, SLC25A13, ADIPOR2, MAP4K5, STMN4, PHLDB1, AGPAT4, VRK2, FUT8, GAB2, ZFYVE16, ARAP2, PLEKHH1, CDK17, DIP2B, FGFR2, IFT80, SLC44A1, TESK2, MAP4K4, PDE8A, WNT8B, FRYL, PLD1, DLG1, SYNJ2, CLDND1, PHLPP1, SLCO1A2, NKAIN1, DICER1, KLHL4, FA2H, SEC14L5, USP31, CORO7-PAM16, TJP1, TUBB4A, APLP1, WDR83OS, MAG, STEAP1B, PRUNE2, ABCA2, ABHD17B, ARHGAP21, TBC1D12, ASPA, GAB1, TRIM2, PPM1H, DUSP16, HBS…						MAP4K5, PHLDB1, FUT8, FGFR2, APLP1, MAG, PRUNE2, ABCA2, ERBIN, FRMD4B, DNAJC6, SEPTIN7, HSD17B3, AMPD3, SORT1, ENPP2, TJAP1, CNDP1, PTH, SPOCK1, CNTNAP4, PDE1C, EDIL3, ENPP6, ENOX2, JAM3, CNP, CNTN2, PCDH9, VSTM2B, SEMA4D, DNM3, MOG
Pancreatic endocrine cells			IL11, KCNK16, BRS3, CCL17, PPY, TGFBI, IAPP, TSPAN2, GAD2, SHISAL2B, SLC30A8, SCG5, NR0B1, KRT81, INS, SPEGNB						IL11, CCL17, PPY, TGFBI, GAD2
Paneth cells			GUCA2B, POLD1, CEACAM8, BEST4, FRMD1, NTN3, CA4, CA7, CEACAM3, GJD4, OTOP3, OTOP2, OR9Q2, EXD3, SULT1A4, LYPD8, SPIB						CEACAM8, CA4, CA7, CEACAM3, LYPD8
Plasma cells			CD38, SLAMF7, TNFRSF17, PRDM1, ERLEC1, SEL1L, DERL3, TM9SF1, PIM2, POU2AF1, GPRC5D, TXNDC15, SRM, PLA2G2D, ZBP1, CPNE5, SPCS3, JCHAIN, FKBP11, DERL1, CD27, FCRL5, ABCB9, TXNDC11, SYVN1, GPR101, HSP90B1, H1-4, NPIPB12, TAS1R3, MZB1, BFSP2, MANEA, FKBP2, CHRM4, SSR4, CRELD2, CCR10, H1-10, NOMO2, IGHV1OR15-9, NUGGC, LIME1, IGKC, IGKJ5, IGKJ4, IGKJ3, IGKJ1, IGKV4-1, IGKV5-2, IGKV6-21, IGKV2D-26, IGKV…						CD38, SLAMF7, TNFRSF17, SEL1L, TXNDC15, ZBP1, JCHAIN, CD27, FCRL5, GPR101, HSP90B1, MZB1, CRELD2, IGLC2, TXNDC5
Proximal enterocytes			AOC1, USH1C, SLC13A2, IYD, NR1H4, HEBP1, DPEP1, SLC7A9, CREB3L3, OAT, CYBRD1, SLC15A1, SI, SMIM24, CDHR5, SLC5A1, PCK2, NUCB1, DHDH, FCGRT, CYP3A5, CLDN15, BST1, APOA4, APOBEC1, MEP1A, BTNL8, RBP2, ABHD14A-ACY1, KCNJ13, SLC5A9, STBD1, GDA, XPNPEP2, SLC10A2, GFER, VIL1, MPST, GDPD2, ACE2, FAM98C, RBBP8NL, CCL25, SLX1A, UGT2A3, ALDOB, KHK, ENPEP, MTTP, SLC46A3, SLC39A5, MEP1B, TM4SF5, SLC2A5, DQX1,…						AOC1, HEBP1, DPEP1, CDHR5, BST1, APOA4, MEP1A, RBP2, XPNPEP2, GFER, ACE2, CCL25, KHK, ENPEP, SLC39A5, MEP1B, FABP2, TMPRSS15, ALPI, PLB1, PRAP1, AMN, ANPEP, GSTM4, FABP6, CES2, ABO, ENPP7, FAM3B, CA13, TCN2, SULT1A1, SLC34A3, SOWAHA, CEACAM18, GSTA1, PNLIPRP2, CEACAM20
Proximal tubular cells			UPP2, SLC6A13, FMO4, SLC13A1, NOX4, HSD17B14, RAB11FIP3, MIOX, MCAT, CCDC198, NKAIN4, HCFC1R1, SLC22A2, CDH6, NPR3, AGXT2, NIT2, AGMAT, CRYZ, TRIM6, KIAA1191, SLC17A3, SLC17A1, NQO2, MT1G, ADM2, BBOX1, AP1M2, SLC34A1, KL, PLAAT4, LAMTOR5, SPX, GGACT, TINAG, BPHL, GIPC2, RGS3, RBP5, CLEC18B, TPGS1, LYPLAL1, NAT8, LYG1, CLTRN, CYP17A1, GLYAT, SLC22A8, ACMSD, CLEC18A, DHRS4, CLEC18C, S100A1, PTH1R, …						SLC13A1, HSD17B14, RAB11FIP3, CDH6, NIT2, LAMTOR5, GGACT, GIPC2, RBP5, PTH1R, FCAMR, PDZK1, FDX2
Rod photoreceptor cells			ATP6V0A1, CROCC, GLP2R, MYO9A, CNGB1, ZFYVE26, GNB1, CLUL1, EPB41L2, RDH8, MOK, IGSF9, SYDE2, GUCY2F, RP1, EZH1, ZBTB24, GNAT1, GON4L, KDM5B, GNGT1, NRL, SAG, CASZ1, PDE6A, PDE6B, RDH5, MIP, AHI1, OR1J1, SPTBN5, MAP3K12, SCAPER, MBTPS1, ARSG, GLB1L2, TMEM138, ROM1, SPINT4, TMEM237, PPEF2, ZNF326, DISC1, RHO, UNCX, ZMYND19, DENND2B, CATSPER2, LENG8, ZNF283, ANKS3, ARL13B, ELSPBP1, NRTN, OR1N2, PRP…						CLUL1, IGSF9, GNGT1, SAG, DENND2B, ARL13B, NRTN, IGFL4
Salivary duct cells			TFCP2L1, NKX2-3, SIX2, GPRC6A, TAS1R2, SLCO1B3-SLCO1B7, ENSG00000261793						TFCP2L1.25104.10
Schwann cells			CDH19, CPNE3, SAMHD1, CPVL, PHOX2B, C1orf54, GPR31, WDFY4, SCN7A, CXCL9, GAS2L3, GFRA3, LGI4, MPZ, S100B, LRRTM1, ANGPTL7, XCR1, PRIMA1, FOXD3, CLEC9A, L1CAM, COL28A1, EGFL8, TMEFF1, FXYD1, RAB7B						CPVL, CXCL9, GFRA3, ANGPTL7, L1CAM, COL28A1
Secretory cells			OVGP1, PRSS33, OBP2A, KCNK15, NXNL2, SOX3, LYPD1, LCN1, SPAG11B, SCGB1D1, CXCL11						LYPD1, CXCL11
Serous glandular cells			AGFG2, SMR3A, PRR4, PRB2, STATH, HTN1, BPIFA2, CA6, PRH2, IL36A, DNASE2B, PLA2R1, ZG16B, FCGR3B, CAMP, NDRG2, TMED3, LPO, CST5, CST2, SMR3B, RNASE8, AMY1B, PRR27, AMY1C, PRB3, NXPE2, HTN3, PRB4, PRH1, AMY1A, AMY2B, OR5G3, PRB1, ENSG00000267748						PRR4, BPIFA2, CA6, IL36A, FCGR3B, LPO, CST5, AMY2B
Skeletal myocytes			PAX7, YBX3, CACNB1, PYGM, SPTB, CACNA1S, MYBPC2, POU4F3, TBX15, ASB2, EEF1A2, MYLK2, TNNC2, ATP1B4, KCNA7, TNNT1, SCN1B, MYL10, PITX3, ENO3, CACNG1, MYH1, MYF6, MYF5, FGF6, TNNC1, PRKAG3, AMPD1, MYOT, MYOG, APOBEC2, MYH2, BEST3, MYOD1, CDH15, CACNG6, TNNT3, TNNI2, FBP2, EDA2R, MYH8, MYBPH, FST, KCP, CHRND, ALPK3, BIN1, LBX1, CHRNA1, EGF, FEM1A, SYPL2, CASQ1, SEMA6C, ACTA1, GADL1, DDIT4L, ASB10, A…						CACNB1, MYBPC2, ATP1B4, ENO3, FGF6, PRKAG3, CDH15, EDA2R, FST, EGF, SEMA6C, IDI2, TMOD4, CA3, CORO6, MYL1, GDNF, NEB, DUSP29, MYBPC1, RYR1, KLHL41, MYH4
Smooth muscle cells			HGF, NRIP2, MCAM, CCL8, RERGL, TNN, RASL11A, HAPLN1, TAGLN, AVPR1A, CCL19, C1QTNF1, FAM162B, C11orf96, SLC18A3, GPR21, EGFL6, SAPCD1, STIMATE-MUSTN1, ENSG00000279983						HGF, MCAM, CCL8, TNN, CCL19, C1QTNF1
Squamous epithelial cells			KRT33A, PGLYRP3, DEFB104B, SEPTIN5, ENSG00000198211, KLK9, UGT1A7, EFNA4-EFNA3, ENSG00000255439, ANXA8L1, ENSG00000268870, RNF225, ENSG00000272772, SSU72P5, SSU72P2, SCYGR2, ENSG00000285625, TMEM217B
Suprabasal keratinocytes			PKP1, RAB10, SULT2B1, TGM1, DSP, CASP14, CNFN, ALOX12, PPL, CSTA, GJB6, LYPD3, TGM3, FAM83C, SLURP1, SPINK5, DSG1, DSC1, IL1RN, GLTP, RHCG, FLG2, CRNN, S100A8, FLG, ABCA12, SPINK7, ANKRD22, TMPRSS11D, RAET1L, PLA2G4D, LCE2B, CSTB, NLRX1, DMKN, KRT84, LCE3D, IVL, SPRR3, S100A9, TMEM79, RAET1E, GJB2, SERPINA12, A2ML1, LY6D, KRT1, ACER1, SPRR1B, SPRR1A, CRCT1, TMEM154, KRT78, SDR9C7, KRT6C, KRT4, KR…						RAB10, PPL, LYPD3, SLURP1, SPINK5, IL1RN, CRNN, TMPRSS11D, CSTB, SPRR3, SERPINA12, LY6D, SPRR1B, KRT6C, PRSS27, TMPRSS11B, KLK12, VSIG10L, S100A16, SBSN
T-cells			CD6, FOXP3, TCF7, FLT3LG, NCR2, APOBEC3H, CD40LG, IL2, CD5, IL26, IFNG, IL17A, IL17F, IL4, CD2, BCL11B, IL22, GPR55, GPR174, CD8A, UBASH3A, CD3G, TRAT1, CTLA4, ICOS, CD3D, IL7R, CD8B, CCR9, GPR171, CD28, CCR8, PMCH, CCR4, TAS2R60, PDCD1, ASTL, KRTAP4-3, CD3E, TRGV11, TRGV10, TRGV8, TRGV5, TRGV4, TRGV3, TRGV1, TRBV6-1, TRBV4-1, TRBV6-4, TRBV5-3, TRBV10-1, TRBV11-1, TRBV6-5, TRBV6-6, TRBV5-5, TRBV5…						CD6, FLT3LG, CD40LG, IL2, CD5, IFNG, IL17A, IL17F, IL4, CD2, IL22, CD8A, CD3G, CTLA4, CD3D, IL7R, CD28, PMCH, PDCD1, CD3E
Dendritic cells			GNA15, SLC12A3, N4BP2, SEPHS1, PHEX, SMPD3, SLC7A5, CORO1C, TENT4A, NR3C1, BCL11A, FYTTD1, MIF4GD, SLC35E1, EGLN3, IRF4, SLC15A4, N4BP2L1, KRT71, IRF8, RUBCN, BCL2L11, ST3GAL2, MAPKAPK2, PLD4, ANKRD11, IRF2BP2, ABHD15, GPR183, PTCRA, OR5A2, MOB1B, P2RY14, HNRNPCL1, FUT7, CLN8, IL3RA, IRF7, NUDT17, CXCR3, LILRB4, TTC24, TLR7, ENTPD7, CLEC4C, OR5B21, LILRA4, NPIPB5, SMIM3, ENSG00000288684						SMPD3, BCL2L11, MAPKAPK2, IL3RA, LILRB4, CLEC4C, LILRA4
Granulocytes			ALOX5, TNFRSF9, GALC, NOX3, CMA1, TPSD1, GRAP2, CTSG, SIGLEC8, VWA5A, CD69, OR12D3, IL1RL1, IL18R1, LAX1, BTN2A2, RGS13, ARHGEF6, LGALS12, HRH4, HDC, ADCYAP1, TMEM44, ARHGAP18, MS4A2, BATF, KIT, LMNA, HPGDS, CPA3, SLC18A2, LEO1, GCSAML, TPSAB1, GATA2, MRGPRX2, CSF1, SOCS1, ATP6V0A2, TPSB2, COL13A1, MAS1L, KRTAP12-3, CRLF2, LTC4S, MS4A4E, ENSG00000225528, RAB44, RHEX, OR8D2						TNFRSF9, TPSD1, GRAP2, SIGLEC8, VWA5A, CD69, IL1RL1, IL18R1, BATF, KIT, HPGDS, LEO1, TPSAB1, CSF1, RAB44
Monocytes			FGR, ZFX, PLAUR, WAS, SLC11A1, TNFRSF1B, LCP2, RRP12, RELT, KCNAB2, ATP1B3, PAG1, STXBP2, SMAP2, FCN1, PILRA, SH3BP2, ARHGAP4, IRAK3, PABPC4, NLRC4, CMTM6, WAC, PPM1F, RIN3, TLR8, RP2, TNFSF13B, ACOD1, COTL1, MEFV, RIPK2, NBN, LILRB1, LILRA1, NAMPT, POLR1F, MTPN, LFNG, ZFAND5, DNMBP, HECA, CD86, IL1A, CYTIP, PLEK, AMPD2, RNF19B, CD48, DUSP1, ELF1, CD80, CCRL2, ACOT9, PKN1, G0S2, TREM1, LRRFIP1, E…						FGR, PLAUR, WAS, TNFRSF1B, RELT, ATP1B3, PAG1, FCN1, PILRA, PPM1F, RP2, TNFSF13B, NBN, LILRB1, NAMPT, MTPN, DNMBP, CD86, IL1A, CD48, CD80, LRRFIP1, EREG, IL1B, ADGRE2, LILRB2, CD101, TLR4, TLR2, ITGAX, SIGLEC10, RILPL2, CTSS, RNF149, PTX3, TET2, CXCL10, SERPINB9, CLEC7A, CLEC12A, ADGRE1, LRRC25, SNX18, YTHDF3, CD300LF, CD300E, FCAR, LILRA5, LILRA2, LYN

## Sheet: ST3 GNPC Cohort Table
ST3: GNPC Cohort Table
A detailed charcterization of the GNPC cohort can be found in Imam et al., Nature Medicine 31, 2556–2566 (2025)
Abbreviations: HC: Healthy Control, AD: Alzheimer's Disease, MCI/SCI: Mild Cognitive Impairment/Subjective Cognitive Impairment, PD: Parkinson's Disease, FTD: Frontotemporal Dementia, ALS: Amyotrophic Lateral Sclerosis
Cohort	Diagnosis	N	Age (SD)	Male (%)	Female (%)	CDR (SD)
A
	HC	416	70.4 (6.4)	39.2	60.8	NA
	AD	254	74.5 (6.0)	48	52	NA
	MCI/SCI	307	72.3 (6.8)	45.6	54.4	NA
	All	977	72.1 (6.7)	43.5	56.5	NA
B
	HC	358	56.8 (5.0)	38.8	61.2	0.0 (0.0)
	MCI/SCI	85	57.8 (4.3)	43.5	56.5	0.0 (0.0)
	All	443	57.0 (4.9)	39.7	60.3	0.0 (0.0)
C
	HC	837	65.8 (14.6)	48.4	51.6	NA
	AD	263	73.7 (7.4)	43.7	56.3	NA
	FTD	48	69.7 (7.1)	52.1	47.9	NA
	PD	127	70.3 (9.3)	69.3	30.7	NA
	MCI/SCI	782	70.3 (8.3)	55.5	44.5	NA
	All	2000	68.8 (11.7)	51.2	48.8	NA
D
	HC	104	70.2 (9.2)	29.8	70.2	0.0 (0.0)
	AD	367	71.3 (9.7)	42.5	57.5	0.6 (0.7)
	MCI/SCI	112	73.3 (7.4)	43.8	56.2	0.5 (0.3)
	All	471	71.1 (9.6)	39.7	60.3	0.4 (0.7)
F
	HC	1666	72.5 (10.5)	39.6	60.4	0.0 (0.0)
	AD	968	78.1 (8.0)	45.1	54.9	1.1 (0.4)
	FTD	28	70.4 (7.1)	50	50	1.0 (0.2)
	PD	106	80.5 (6.3)	74.5	25.5	0.8 (0.6)
	All	2679	74.7 (10.0)	42.2	57.8	0.4 (0.6)
G
	HC	1183	66.2 (14.2)	47.3	52.7	NA
	AD	139	76.7 (7.1)	50.4	49.6	NA
	MCI/SCI	13	79.2 (6.4)	46.2	53.8	NA
	All	1330	67.3 (14.0)	47.7	52.3	NA
I
	HC	216	66.9 (7.1)	32.9	67.1	0.0 (0.0)
	AD	166	66.3 (8.6)	48.8	51.2	0.8 (0.6)
	FTD	14	58.4 (9.8)	85.7	14.3	1.6 (1.0)
	MCI/SCI	105	68.7 (7.5)	46.7	53.3	0.5 (0.4)
	All	416	66.4 (7.9)	41.8	58.2	0.4 (0.6)
J
	HC	172	71.9 (7.6)	37.2	62.8	0.0 (0.0)
	AD	105	72.4 (9.7)	54.3	45.7	0.8 (0.7)
	PD	100	69.0 (7.6)	59	41	0.2 (0.3)
	MCI/SCI	25	74.2 (8.1)	72	28	0.4 (0.2)
	All	373	71.2 (8.4)	47.2	52.8	0.3 (0.5)
L
	HC	610	76.7 (9.2)	31.3	68.7	0.0 (0.0)
	AD	137	82.8 (6.9)	58.4	41.6	1.8 (1.0)
	PD	68	77.4 (6.5)	72.1	27.9	1.2 (0.9)
	All	800	77.8 (9.0)	38.8	61.2	0.4 (0.8)
M
	HC	110	56.5 (14.0)	40.9	59.1	NA
	ALS	245	58.1 (10.9)	62.9	37.1	NA
	All	355	57.6 (12.0)	56.1	43.9	NA
N
	HC	383	48.0 (14.4)	42.8	57.2	0.0 (0.0)
	FTD	99	59.5 (9.6)	50.5	49.5	1.4 (0.8)
	MCI/SCI	33	53.8 (13.6)	48.5	51.5	0.3 (0.2)
	All	515	50.6 (14.3)	44.7	55.3	0.3 (0.7)
P
	HC	473	71.4 (8.6)	54.5	45.5	0.0 (0.0)
	MCI/SCI	28	75.6 (8.1)	64.3	35.7	0.3 (0.2)
	All	501	71.6 (8.6)	55.1	44.9	0.0 (0.1)
Q
	HC	347	67.5 (10.4)	39.8	60.2	0.0 (0.0)
	AD	227	75.6 (6.0)	44.5	55.5	0.0 (0.1)
	FTD	10	69.7 (9.7)	50	50	0.0 (0.0)
	PD	54	75.1 (6.7)	57.4	42.6	0.3 (0.5)
	MCI/SCI	381	71.8 (8.0)	48.6	51.4	0.0 (0.0)
	All	1001	71.3 (9.1)	44.8	55.2	0.0 (0.1)
R
	HC	199	81.7 (5.8)	29.1	70.9	NA
	AD	135	84.7 (5.2)	25.9	74.1	NA
	PD	21	80.1 (6.6)	42.9	57.1	NA
	MCI/SCI	121	82.8 (5.5)	34.7	65.3	NA
	All	435	82.7 (5.7)	29	71	NA

## Sheet: ST4 Clustering, Organ, Cell, Pa
ST4: Plasma Protein Clusters, Cell, Organ and Pathway Enrichments
Hiearchical clustering (Ward linkage method, Euclidean distance metric, see Methods) of 7,289 plasma proteins mesured in 7,074 healthy individuals in the GNPC cohort. The gene name equivalent of plasma proteins measured by the SomaScan Somamers is indicated.
																										Representative Set of Sgnificant Pathway Enrichments
Cluster Number (size)		Plasma Proteins (Gene Name Equivalent)															Top Organ and Cell-type Enrichments (uncorrected p-value)					Significant Organ and Cell-type Enrichments (FDR)				Ontology	GO ID	Term		−log10(FDR)
1 (n= 319)		CUL3', 'FOXM1', 'RAD23A', 'PLCG2', 'ACBD6', 'STAT3', 'STAT6', 'DNAJC16', 'STX4', 'SYK', 'SERPINH1', 'SPART', 'CTBP1', 'UBE3A', 'QDPR', 'NT5C2', 'ARHGAP25', 'PLXDC2', 'PLCB1', 'TYMP', 'PYGL', 'EIF3G', 'UBL4A', 'MAP1LC3B', 'AHSA1', 'GGA3', 'PTP4A2', 'UNC45A', 'RPS6KB1', 'AAGAB', 'SMAD4', 'CCM2', 'STAT1', 'RAB22A', 'PPIH', 'PMVK', 'PSMA7', 'CLIC5', 'GABARAPL2', 'UBA2', 'RAD23B', 'PURA', 'NT5C', 'ARL…															Lymphatic endothelial cells, 0.010					N/a				GO:CC,GO:0005737		cytoplasm		42.6272
																	Microglial cells, 0.0943					N/a				GO:CC,GO:0005829		cytosol		39.4645
																	Plasma cells, 0.1418					N/a				GO:BP,GO:0019538		protein metabolic process		16.4279
																	Ionocytes, 0.1639					N/a				GO:MF,GO:0005515		protein binding		15.6027
																	Oligodendrocytes, 0.3169					N/a				GO:CC,GO:0031982		vesicle		14.0699
																	Brain, 0.9107					N/a				GO:CC,GO:0097708		intracellular vesicle		13.7216
																	Immune, 0.8036					N/a				GO:CC,GO:0031410		cytoplasmic vesicle		13.662
2 (n = 23)		"CA6', 'CR2', 'RTN4RL1', 'KIT', 'EGFR', 'IGFBP5', 'IGF1', 'SERPINF2', 'ADAMTS13', 'RET', 'CTSV', 'KDR', 'CDON', 'SELL', 'SET', 'PIP', 'ENPP5', 'IGFALS', 'LEG1', 'LACRT', 'MSMP', 'CILP2', 'IGDCC4															Hepatocytes, 0.066					N/a				GO:CC,GO:0005576		extracellular region		7.89527
																	B-cells, 0.061					N/a				GO:CC,GO:0005615		extracellular space		7.60255
																	Granulocytes, 0.064					N/a				GO:CC,GO:0042567		insulin-like growth factor ternary complex		6.75788
																	Salivary, 0.0000302					Salivary, 0.0000906				GO:CC,GO:0016942		insulin-like growth factor binding protein complex		6.48518
																	Liver, 0.0369					N/a				GO:CC,GO:0036454		growth factor complex		5.83478
																	Immune, 0.3286					N/a				GO:CC,GO:0031982		vesicle		4.71188
																	N/a					N/a				GO:BP,GO:005189		positive regulation of phosphatidylinositol 3-kinase/protein kinase B signal transduction		,4.44629331161
3 (n = 62)		COL1A1', 'NAGPA', 'SELPLG', 'ATF6', 'COL11A2', 'DAPP1', 'CCT5', 'ATP1B1', 'CHAD', 'HMGCS1', 'CA10', 'FCN2', 'IL1R2', 'CST6', 'ALAD', 'BTD', 'MAPRE3', 'SFRP4', 'VAT1', 'CNRIP1', 'HEBP1', 'NRGN', 'COL3A1', 'USP15', 'USP14', 'BTK', 'HAGH', 'SEPTIN5', 'NECTIN1', 'TBCEL', 'AGO2', 'C1QL3', 'IGFBP3', 'SPINT1', 'F10', 'CST6', 'CSK', 'LTA|LTB', 'PRDX1', 'YWHAG', 'PA2G4', 'BOC', 'F10', 'F2', 'CPNE1', 'CNDP…															Squamous epithelial cells, 0.025					N/a				GO:CC,GO:0005576		extracellular region		13.5629
																	NEFL-C1QL2 proj neurons, 0.097					N/a				GO:CC,GO:1903561		extracellular vesicle		10.6477
																	Intestinal goblet cells, 0.127					N/a				GO:CC,GO:0065010		extracellular membrane-bounded organelle		7.83881
																	Granulocytes, 0.164					N/a				GO:CC,GO:0070062		extracellular exosome		7.83881
																	Brain, 0.545					N/a				GO:CC,GO:0043230		extracellular organelle		7.83881
																	Immune, 0.659					N/a				GO:CC,GO:0005581		collagen trimer		7.02971
																	N/a					N/a				GO:CC,GO:0062023		collagen-containing extracellular matrix		4.79065
4 (n = 525)		O1', 'PKLR', 'TBCE', 'TBL2', 'ALDH1A1', 'WWP1', 'EIF5A2', 'GRB10', 'AK2', 'ADH5', 'SYK', 'BLVRA', 'PCBP1', 'VPS4A', 'DYNLL2', 'APOL1', 'APOL1', 'DNM2', 'UBE2V1', 'RGS10', 'SMAP1', 'CLINT1', 'ARFGAP2', 'AGFG1', 'PTPN11', 'DLX4', 'CBL', 'BPGM', 'CAP1', 'SHMT1', 'AARS1', 'SRI', 'IGBP1', 'PAFAH1B3', 'CDKN2D', 'DARS2', 'HIBCH', 'MAX', 'YWHAB', 'CACYBP', 'IST1', 'NMT1', 'MAPRE1', 'CLIC4', 'NUDT16L1', '…															Monocytes, 0.329					N/a				GO:CC,GO:0005829		cytosol		80.1193
																	Cardiomyocytes, 0.213					N/a				GO:CC,GO:0005737		cytoplasm		68.4881
																	Heart, 0.489					N/a				GO:CC,GO:0070062		extracellular exosome		56.5505
																	Brain, 0.908					N/a				GO:CC,GO:0065010		extracellular membrane-bounded organelle		55.8987
																	Immune, 0.9826					N/a				GO:CC,GO:1903561		extracellular vesicle		50.214
																	Intestine, 0.7701					N/a				GO:CC,GO:0043230		extracellular organelle		36.3306
																	Liver, 0.9993					N/a				GO:CC,GO:0031982		vesicle		33.3557
5 (n = 221)		DLD', 'ASMTL', 'STAT1', 'PLD3', 'N6AMT1', 'SPG21', 'MRPL55', 'UROS', 'PTK2B', 'EHD4', 'GALK1', 'VSIR', 'JAK2', 'RPIA', 'SARS2', 'TAX1BP3', 'CHMP3', 'NIP7', 'ARAF', 'KYAT3', 'HOMER2', 'SH3BGRL', 'DPYSL3', 'L3MBTL2', 'PSMG3', 'FEV', 'PRDM4', 'SLC5A5', 'TWF1', 'CERT1', 'SSU72', 'ABLIM3', 'ROCK2', 'CROT', 'ARHGEF1', 'RGS18', 'PAPSS1', 'TLN2', 'CARS1', 'HEXIM2', 'DNAJC17', 'CCDC134', 'S100A5', 'GSS', …															Melanocytes, 0.028					N/a				GO:CC,GO:0005737		cytoplasm		22.9526
																	Ductal cells, 0.059					N/a				GO:CC,GO:0005829		cytosol		17.3898
																	Distal enterocytes, 0.265					N/a				GO:MF,GO:0003824		catalytic activity		9.74916
																	Salivary, 0.4602					N/a				GO:MF,GO:0005515		protein binding		9.1102
																	Muscle, 0.5651					N/a				GO:BP,GO:0006793		phosphorus metabolic process		7.56671
																	Skin, 0.7266					N/a				GO:BP,GO:0044281		small molecule metabolic process		7.56671
																	Immune, 0.8907					N/a				GO:BP,GO:0006796		phosphate-containing compound metabolic process		7.56671
6 (n = 246)		RAF1', 'AP4M1', 'EIF2B1', 'STUB1', 'PABPC3', 'PGRMC2', 'TOR1AIP1', 'PRR16', 'MRAP2', 'CACNB4', 'MTRF1L', 'TREML1', 'NFE2L1', 'FLNA', 'ERN1', 'MRE11', 'STUB1', 'NHEJ1', 'SMAD2', 'DNAJB2', 'FOXO3', 'DNAJA2', 'DNAJB6', 'ETS2', 'MRRF', 'SNAP29', 'TAPBP', 'CCDC50', 'ARL11', 'HNRNPA1', 'TSN', 'TNFAIP8', 'NRBP1', 'ECH1', 'MPST', 'KPNA4', 'NUDT3', 'CASS4', 'ECI2', 'PPARA', 'PRKN', 'FXR1', 'NRAC', 'TMEM87…															Cardiomyocytes, 0.039					N/a				GO:CC,GO:0005739		mitochondrion		6.88807
																	Alveolar cells type 1, 0.240					N/a				GO:BP,GO:0019538		protein metabolic process		6.74804
																	Astrocytes, 0.667					N/a				GO:BP,GO:0023051		regulation of signaling		5.51382
																	Artery, 0.3147					N/a				GO:BP,GO:0010646		regulation of cell communication		5.24959
																	Kidney, 0.4027					N/a				GO:BP,GO:0009966		regulation of signal transduction		4.95968
																	Muscle, 0.6049					N/a				GO:BP,GO:0097190		apoptotic signaling pathway		4.95968
																	Immune, 0.9868					N/a				GO:MF,GO:0019899		enzyme binding		4.95105
7 (n = 140)		WNT10A', 'GOLM2', 'NDUFB4', 'FBLN5', 'RAB17', 'NAT14', 'CDH15', 'GPD1L', 'PFKFB3', 'RPS10', 'ATP13A1', 'NCMAP', 'ZNF276', 'ICAM2', 'FGF8', 'IGF2', 'SCG5', 'NT5E', 'CFHR1', 'GLIPR2', 'TCN2', 'CSN2', 'SIGLEC5', 'COL6A1', 'LCP1', 'TRAF1', 'MAGEA5', 'LTO1', 'ZWILCH', 'IL36RN', 'ST13', 'PPIG', 'EIF4A1', 'PSMA5', 'TCN1', 'ADA', 'PGAM4', 'CAMK2N2', 'CPTP', 'DNM1L', 'LRRC4', 'KHDC1L', 'UBE2R2', 'HES1', '…															Macrophages, 0.033					N/a				GO:BP,GO:0006952		defense response		7.42179
																	Suprabasal keratinocytes, 0.043					N/a				GO:BP,GO:0009605		response to external stimulus		6.76987
																	Collecting duct cells, 0.056					N/a				GO:BP,GO:0002376		immune system process		7,6.305051647
																	Endothelial cells, 0.092					N/a				GO:BP,GO:0006954		inflammatory response		6.26205
																	Hepatocytes, 0.001					Hepatocytes, 0.0241				GO:BP,GO:0002684		positive regulation of immune system process		6.26205
																	Liver, 0.0025					Liver, 0.0126				GO:BP,GO:0006959		humoral immune response		6.26205
																	Immune, 0.0922					N/a				GO:BP,GO:0002682		regulation of immune system process		6.21332
8 (n = 57)		STX8', 'PRL', 'ART3', 'PDCD5', 'SMTN', 'ACYP2', 'EMC4', 'BGN', 'KLK8', 'CERT1', 'KRTAP2-4', 'CD8A', 'VNN2', 'KLK14', 'COL2A1', 'EPHA4', 'AKR1B1', 'SEMA4A', 'PSIP1', 'LAMA2|LAMB1|LAMC1', 'SERPINB13', 'NUDT16', 'MAGOH', 'PPP2R5D', 'PPP4C', 'PRL', 'C1QTNF4', 'IGFBP1', 'AGRP', 'CDH5', 'KLK8', 'MBL2', 'IGHM', 'IDUA', 'HJV', 'ITGA1|ITGB1', 'CD84', 'GP1BA', 'TNFAIP6', 'ROBO2', 'RGMA', 'TNC', 'TREML2', '…															Hepatocytes, 0.086					N/a				GO:CC,GO:0005576		extracellular region		7.76242
																	Plasma cells, 0.210					N/a				GO:CC,GO:0005615		extracellular space		6.70089
																	Serous glandular cells, 0.145					N/a				GO:MF,GO:0005102		signaling receptor binding		4.57816
																	Artery, 0.0827					N/a				GO:CC,GO:0009986		cell surface		4.20452
																	Skin, 0.2815					N/a				GO:MF,GO:0005201		extracellular matrix structural constituent		3.2485
																	Liver, 0.5354					N/a				GO:CC,GO:0031982		vesicle		2.72407
																	Immune, 0.6283					N/a				GO:CC,GO:0098552		side of membrane		2.67936
9 (n = 102)		APOM', 'PROK2', 'HNRNPDL', 'ASL', 'FLNA', 'APOA5', 'FAH', 'PDLIM1', 'CAPZA1', 'MOB1A', 'FERMT3', 'VPS4B', 'RBM3', 'SNX17', 'PTGR1', 'PIR', 'CAND1', 'CRYZ', 'BDNF', 'FCN3', 'APOM', 'PTPN4', 'LAMTOR2', 'LDHA', 'NEU1', 'LOXL3', 'BCHE', 'PGAM2', 'GUSB', 'ENO3', 'GSTZ1', 'PPBP', 'ECHS1', 'TCEA1', 'DCTN6', 'CDA', 'ARL15', 'GMPR', 'HNRNPK', 'KPNA1', 'FGL2', 'MVD', 'FN1', 'STK3', 'NEIL1', 'PPM1G', 'NR0B2…															Mucus glandular cells, 0.0548					N/a				GO:CC,GO:0099503		secretory vesicle		5.40607
																	Proximal tubular cells, 0.0616					N/a				GO:BP,GO:0044281		small molecule metabolic process		5.27454
																	Hepatocytes, 0.117					N/a				GO:CC,GO:0005788		endoplasmic reticulum lumen		4.69566
																	Plasma cells, 0.345					N/a				GO:CC,GO:0062023		collagen-containing extracellular matrix		4.6705
																	Immune, 0.0304					N/a				GO:MF,GO:0005102		signaling receptor binding		4.4543
																	Liver, 0.0466					N/a				GO:CC,GO:0005577		fibrinogen complex		4.10548
																	Muscle, 0.0542					N/a				REAC,REAC:R-HSA-76005		Response to elevated platelet cytosolic Ca2+		3.82612
10 (n = 120)		ENO2', 'FAIM', 'GOSR2', 'CLGN', 'PLOD3', 'MPZ', 'SLITRK1', 'RRM1', 'HMBS', 'HPGDS', 'VTN', 'TMEM132D', 'GPD1', 'HPX', 'AMIGO2', 'YWHAE', 'VOPP1', 'HPX', 'APOC1', 'KL', 'PLTP', 'CAMP', 'ANTXR2', 'NCAN', 'GC', 'FLT4', 'CFHR5', 'GSN', 'LECT2', 'CFLAR', 'PHPT1', 'PDGFD', 'BLVRB', 'NUDT5', 'ALDH5A1', 'SDCBP', 'COMT', 'GULP1', 'GSR', 'ACBD6', 'MDGA2', 'OLFM2', 'KAAG1', 'PARK7', 'PTGR1', 'MAGEA3', 'STAT…															Erythroid cells, 0.0053					Erythroid cells, 0.039				GO:CC,GO:0072562		blood microparticle		8.33152
																	Alveolar cells type 1, 0.00705					Alveolar cells type 1, 0.039				GO:CC,GO:0031012		extracellular matrix		5.41626
																	Hepatocytes, 0.00644					Hepatocytes, 0.039				GO:CC,GO:0030312		external encapsulating structure		5.41626
																	Basal keratinocytes, 0.0326					N/a				GO:BP,GO:0050818		regulation of coagulation		5.08662
																	Inhibitory neurons, 0.0586					N/a				GO:BP,GO:0040017		positive regulation of locomotion		5.08662
																	Liver, 0.00513					Liver, 0.0256				GO:BP,GO:2000147		positive regulation of cell motility		5.08662
																	Kidney, 0.0245					N/a				KEGG,KEGG:04610		Complement and coagulation cascades		4.4053
11 (n = 453)		VDR', 'SIGLEC12', 'HNF4A', 'SATB2', 'PIAS4', 'CSF2RA', 'CSF2RB', 'NRAS', 'TSPEAR', 'BMPR1B', 'POMK', 'ST6GALNAC3', 'ACE', 'CD1A', 'DSC1', 'ASPRV1', 'CLEC2A', 'ACHE', 'C11orf87', 'SPATA20', 'KRT5', 'CLEC12A', 'TINAGL1', 'TMEM154', 'TMPRSS6', 'DCAF5', 'CD34', 'PCBD1', 'BTG2', 'RBM24', 'KRT7', 'DNAI1', 'RNF146', 'GALE', 'ELL', 'RELB', 'ISL1', 'BCAP29', 'KLRC3', 'SLC6A9', 'POU2F1', 'RORC', 'CRABP1', …															Alveolar cells type 1, 0.0841					N/a				GO:CC,GO:0005615		extracellular space		23.7799
																	Intestinal goblet cells, 0.0730					N/a				GO:BP,GO:0050896		response to stimulus		17.0116
																	Exocrine glandular cells, 0.0832					N/a				GO:MF,GO:0005515		protein binding		15.2168
																	Rod photoreceptor cells, 0.0841					N/a				GO:BP,GO:0051716		cellular response to stimulus		14.0363
																	Stomach, 0.0270					N/a				GO:MF,GO:0005102		signaling receptor binding		11.5743
																	Brain, 0.0415					N/a				GO:BP,GO:0007165		signal transduction		11.456
																	Adrenal, 0.0339					N/a				GO:BP,GO:0006950		response to stress		11.2118
12 (n = 140)		PCDH9', 'PILRA', 'KLK13', 'CPT1B', 'DDR1', 'CD7', 'ISLR2', 'WFIKKN2', 'ANXA10', 'PRTN3', 'IL3RA', 'RANBP3', 'TGFB1', 'GAS6', 'LEFTY2', 'NPTXR', 'PRSS27', 'SLITRK1', 'ENPEP', 'IL6R', 'HSPG2', 'DKK2', 'WIF1', 'CDH11', 'KIRREL2', 'ENPP2', 'CD160', 'SELENOW', 'LRIG1', 'CYB5R2', 'MARCKSL1', 'MATN3', 'CR1', 'LRP4', 'SEZ6L', 'CIB1', 'DSG2', 'FREM1', 'VSTM1', 'PCDH17', 'PRTG', 'KLK2', 'DCC', 'LILRA1', 'F…															B-cells, 0.0062					N/a				GO:CC,GO:0016020		membrane		11.5568
																	Erythroid cells, 0.0081					N/a				GO:BP,GO:0048731		system development		10.4549
																	Oligodendrocyte precursor cells, 0.0043					N/a				GO:BP,GO:0007275		multicellular organism development		9.87522
																	Brain, 0.0211					N/a				GO:MF,GO:0060089		molecular transducer activity		9.78357
																	Adrenal, 0.0924					N/a				GO:BP,GO:0007399		nervous system development		9.60272
																	Immune, 0.09227					N/a				GO:BP,GO:0048856		anatomical structure development		9.13754
																	Artery, 0.1922					N/a				GO:BP,GO:0061564		axon development		9.13754
13 (n = 188)		SPDEF', 'AMY2B', 'ANTXR1', 'TNFRSF14', 'MAGEA4', 'SEMA3E', 'B4GALT6', 'GCNT4', 'PLXNB2', 'NTM', 'GRB7', 'TMCC3', 'CLK2', 'DTX1', 'RGS8', 'KIF16B', 'DES', 'PITPNB', 'CDKN2C', 'CALCOCO2', 'TST', 'PTGFRN', 'GRID2', 'DGKB', 'POLR1C', 'TP53I11', 'SERPINA10', 'FLRT3', 'PLPP4', 'FGFR3', 'SLC5A8', 'FBL', 'NCF4', 'DDX46', 'MOCS3', 'HSPA1A', 'PPIL2', 'APOA5', 'EDN3', 'AGRN', 'AOC1', 'CES1', 'NAGLU', 'CFHR2…															Proximal enterocytes, 0.0025					Proximal enterocytes, 0.0192				GO:CC,GO:0072562		blood microparticle		4.58653
																	Oligodendrocyte precursor cells, 0.00187					Oligodendrocyte precursor cells, 0.0192				GO:BP,GO:0140546		defense response to symbiont		4.46905
																	Erythroid cells, 0.0181					N/a				GO:BP,GO:0050776		regulation of immune response		4.46905
																	Macrophages, 0.0692					N/a				GO:BP,GO:0009605		response to external stimulus		4.46905
																	Liver, 0.01238					N/a				GO:BP,GO:0002682		regulation of immune system process		4.46905
																	Thyroid, 0.0127					N/a				GO:BP,GO:0043207		response to external biotic stimulus		4.46905
																	Brain, 0.0991					N/a				GO:BP,GO:0050808		synapse organization		4.14647
14 (n = 208)		IL10RA', 'SHISA2', 'TXNDC11', 'COL6A3', 'GLB1', 'NDUFS4', 'TMX2', 'GAL3ST2', 'TOMM20L', 'PDXK', 'COL6A1', 'TENM2', 'CASQ1', 'BACH1', 'OTUD5', 'JARID2', 'SCIN', 'ARPC1B', 'ENOX1', 'RAB18', 'LIN7C', 'LCN10', 'GMFG', 'CCS', 'VARS1', 'HK1', 'TRADD', 'SWAP70', 'DVL2', 'RACGAP1', 'SERPING1', 'PIK3C2A', 'EEA1', 'SERPINA4', 'PRDM1', 'SNX7', 'C8G', 'FCGR3A', 'CKMT1A', 'FCN1', 'GPT', 'CDH8', 'OLR1', 'AKR1B…															Hepatocytes, 0.00149					Hepatocytes, 0.02988				GO:MF,GO:0008233		peptidase activity		5.25395
																	Skeletal myocytes, 0.0876					N/a				KEGG,KEGG:04610		Complement and coagulation cascades		4.71455
																	B-cells, 0.110					N/a				GO:MF,GO:0005509		calcium ion binding		4.58838
																	Macrophages, 0.21507					N/a				GO:MF,GO:0005515		protein binding		4.34633
																	Liver, 0.0000907					Liver, 0.000726				GO:BP,GO:0030195		negative regulation of blood coagulation		3.75847
																	Muscle, 0.179					N/a				GO:BP,GO:0050817		coagulation		3.75847
																	Pancreas, 0.1896					N/a				GO:BP,GO:1900047		negative regulation of hemostasis		3.75847
15 (n = 586)		KCNAB2', 'POLH', 'TP63', 'GAN', 'TDP1', 'MYC', 'CEACAM20', 'IL31', 'INSL5', 'TFF2', 'RNF43', 'KCNIP3', 'DPEP1', 'COX6A2', 'TMEM108', 'ST3GAL5', 'HTN1', 'MUC1', 'APLP2', 'CD200R1', 'INSIG1', 'KLRG2', 'LRP1', 'IRAG2', 'GNRH2', 'PSMD5', 'UCN3', 'RAB3D', 'LINGO3', 'TMPRSS11B', 'GCSH', 'ENO2', 'CLC', 'BICDL1', 'EQTN', 'YME1L1', 'HNF1A', 'CXADR', 'FDX2', 'ADGRF1', 'XDH', 'CSNK1D', 'PMS2', 'PPM1D', 'LIL…															Monocytes, 0.1725					N/a				GO:BP,GO:0009605		response to external stimulus		11.5505
																	Macrophages, 0.1726					N/a				GO:BP,GO:0042127		regulation of cell population proliferation		11.4077
																	Muller glia cells, 0.2139					N/a				GO:BP,GO:0001775		cell activation		11.4077
																	T-cells, 0.1366					N/a				GO:BP,GO:0051239		regulation of multicellular organismal process		11.3636
																	Lung, 0.1033					N/a				GO:BP,GO:0045321		leukocyte activation		11.0637
																	Immune, 0.2034					N/a				GO:BP,GO:0002682		regulation of immune system process		10.5302
																	Salivary, 0.2139					N/a				GO:BP,GO:0002376		immune system process		10.259
16 (n = 193)		SGK3', 'BIRC2', 'IGSF11', 'ADAM7', 'CLEC4G', 'BGLAP', 'TRIO', 'MADCAM1', 'LRP1B', 'INPP5E', 'MVK', 'DLX3', 'BUB1', 'ACAP2', 'MACO1', 'STAMBPL1', 'CHP1', 'PLEKHA1', 'STAU1', 'PRKAR1B', 'RORB', 'GLRX2', 'OTUB2', 'PBRM1', 'RHOG', 'ITCH', 'NOVA1', 'ASH1L', 'PTPN9', 'PANK3', 'PELI2', 'TOX3', 'PLS1', 'CYTH4', 'APBB2', 'SLC14A2', 'APBB1', 'APPL1', 'TESC', 'OSBPL11', 'EDC4', 'ITPKA', 'HTR2A', 'APBB3', 'A…															Basal squamous epithelial cells, 0.07736					N/a				GO:BP,GO:0010646		regulation of cell communication		3.9207
																	Serous glandular cells, 0.09707					N/a				GO:BP,GO:0032502		developmental process		3.44685
																	Ductal cells, 0.05225					N/a				GO:BP,GO:0009653		anatomical structure morphogenesis		3.41583
																	Basal respiratory cells, 0.2257					N/a				GO:BP,GO:0050789		regulation of biological process		3.4083
																	Salivary, 0.09707					N/a				GO:BP,GO:0050794		regulation of cellular process		3.4083
																	Skin, 0.09904					N/a				GO:BP,GO:0009966		regulation of signal transduction		3.27401
																	Immune, 0.4232					N/a				GO:BP,GO:0048585		negative regulation of response to stimulus		3.20238
17 (n = 265)		ZNF41', 'ZNRF3', 'LAT', 'TEX29', 'ITM2C', 'HTATIP2', 'TINF2', 'ASCC1', 'GALNT13', 'PLAAT4', 'TMEM119', 'BMP15', 'MEGF10', 'PUS1', 'LRCH4', 'SELENOS', 'CYB5A', 'CHFR', 'BLK', 'RUFY1', 'SOCS3', 'MYSM1', 'ATP5MF', 'TMEM230', 'SYTL4', 'MGA', 'GPR101', 'EGF', 'DUSP6', 'TRIB2', 'DDX58', 'GSTA1', 'SLC41A2', 'THRA', 'FKBP6', 'RGS7', 'EFS', 'ARF3', 'USP21', 'DOT1L', 'CDC42BPA', 'GEM', 'NLRP10', 'KCNF1', '…															Plasma cells, 0.0939					N/a				GO:CC,GO:0005829		cytosol		5.48297
																	Mucus glandular cells, 0.1377					N/a				GO:MF,GO:0003824		catalytic activity		4.93142
																	Distal tubuar cells, 0.1993					N/a				GO:MF,GO:0005515		protein binding		4.53368
																	Exocrine glandular cells, 0.2572					N/a				GO:CC,GO:0005737		cytoplasm		4.07426
																	Proximal tubular cells, 0.2845					N/a				GO:BP,GO:0050896		response to stimulus		3.48673
																	Brain, 0.2469					N/a				GO:BP,GO:0048583		regulation of response to stimulus		3.48673
																	Pancreas, 0.2709					N/a				GO:BP,GO:0006793		phosphorus metabolic process		3.48673
18 (n = 241)		RPN1', 'TMEM106A', 'KLRC4', 'TOR1AIP2', 'FAM163B', 'HSPA1A', 'RNF122', 'TRABD', 'CSNK2B', 'P4HA2', 'PRPS1', 'RECQL', 'MLYCD', 'LIMA1', 'ELAVL1', 'DTX3L', 'FXN', 'PCDHGB1', 'CAPN3', 'ARL1', 'ARF6', 'LYPLAL1', 'PKN1', 'BCAR3', 'GNAI3', 'CSNK1G2', 'GDA', 'RAD1', 'PRMT3', 'NDC80', 'PLEKHA7', 'CSDE1', 'TARBP2', 'GRAP', 'POLM', 'PRKG1', 'CSH1|CSH2', 'DEFB113', 'RNF41', 'RCAN1', 'PKD2', 'PDE6D', 'EIF1AD…															Glandular and luminal cells, 0.0411					N/a				GO:CC,GO:0005576		extracellular region		4.57713
																	Proximal tubular cells, 0.0693					N/a				GO:CC,GO:0030496		midbody		3.74626
																	Astrocytes, 0.0877					N/a				GO:BP,GO:0008283		cell population proliferation		3.58068
																	Oligodendrocytes, 0.1671					N/a				GO:BP,GO:0006796		phosphate-containing compound metabolic process		3.58068
																	Thyroid, 0.2097					N/a				GO:BP,GO:0006793		phosphorus metabolic process		3.58068
																	Skin, 0.4068					N/a				GO:MF,GO:0003824		catalytic activity		3.52642
																	Pancreas, 0.6106					N/a				GO:BP,GO:2000377		regulation of reactive oxygen species metabolic process		3.46199
19 (n = 266)		JUN', 'STX12', 'PGLYRP3', 'PGRMC2', 'ELAPOR1', 'HS3ST5', 'CSGALNACT2', 'STMN2', 'STX6', 'AHSG', 'MTMR1', 'TCN1', 'SCARA3', 'TNR', 'ADH7', 'CARD9', 'FBXL4', 'P4HB', 'MAGEB10', 'TNFRSF14', 'FKBP1B', 'CPNE1', 'ERH', 'TAGLN2', 'EVL', 'TXNIP', 'MET', 'MSTN', 'RPS6KA1', 'COPS7B', 'PDZD7', 'CDC25B', 'GSTO1', 'ANKRD27', 'SIRT5', 'MCTS1', 'LAMTOR3', 'PSMB5', 'TMOD1', 'NAT1', 'MPP7', 'NISCH', 'CARHSP1', 'H…															Dendritic cells, 0.0261					N/a				GO:BP,GO:0050896		response to stimulus		7.96161
																	Basal keratinocytes, 0.07165					N/a				GO:BP,GO:0023051		regulation of signaling		7.81254
																	Cone photoreceptor cells, 0.0904					N/a				GO:BP,GO:0048583		regulation of response to stimulus		7.81254
																	Squamous epithelial cells, 0.1055					N/a				GO:CC,GO:0005737		cytoplasm		7.75787
																	Pituitary, 0.0403					N/a				GO:BP,GO:0006950		response to stress		5.38276
																	Liver, 0.1426					N/a				GO:BP,GO:0007169		cell surface receptor protein tyrosine kinase signaling pathway		5.33801
																	Skin, 0.1967					N/a				GO:BP,GO:0141124		intracellular signaling cassette		5.19706
20 (n = 6)		TAGLN', 'CDCP1', 'GDF15', 'TREM2', 'DKK2', 'TAGLN'															Smooth muscle cells, 0.00738					Smooth muscle cells, 0.0147				GO:BP,GO:1905581		positive regulation of low-density lipoprotein particle clearance		1.82581
																	Macrophages, 0.03008					Macrophages, 0.03120				GO:BP,GO:0034238		macrophage fusion		1.82581
																	N/a					N/a				GO:BP,GO:0034239		regulation of macrophage fusion		1.82581
																	N/a					N/a				GO:BP,GO:0060400		negative regulation of growth hormone receptor signaling pathway		1.82581
																	N/a					N/a				GO:BP,GO:0160144		GDF15-GFRAL signaling pathway		1.82581
																	N/a					N/a				GO:BP,GO:0070101		positive regulation of chemokine-mediated signaling pathway		1.82581
																	N/a					N/a				GO:BP,GO:1905289		regulation of CAMKK-AMPK signaling cascade		1.82581
21 (n = 46)		SVEP1', 'SVEP1', 'WFDC2', 'TREM2', 'SMOC1', 'REG3A', 'FABP4', 'MSR1', 'TREM2', 'RSPO1', 'ADAMTSL1', 'VSIG4', 'AIF1L', 'HSPB6', 'ASB9', 'COL5A1', 'PDLIM3', 'EPHA6', 'IGFBP2', 'APOBEC2', 'PGM5', 'IGFBP2', 'PTN', 'ADAMTS5', 'CCDC80', 'CHRDL1', 'FSTL3', 'B2M', 'CHIT1', 'SPON1', 'MMP12', 'TFF3', 'CAPG', 'DPT', 'SPON1', 'RNASE6', 'CCN5', 'TIMP4', 'RNASE1', 'NPPB', 'RSPO4', 'IGFBP2', 'EFEMP1', 'IGFBP2',…															Skeletal myocytes, 0.0225					N/a				GO:MF,GO:0005539		glycosaminoglycan binding		8.04008
																	Adipocytes, 0.0964					N/a				GO:CC,GO:0030312		external encapsulating structure		6.88502
																	Macrophages, 0.2092					N/a				GO:CC,GO:0031012		extracellular matrix		6.88502
																	Immune, 0.549					N/a				GO:MF,GO:0008201		heparin binding		6.72185
																	N/a					N/a				GO:MF,GO:1901681		sulfur compound binding		5.40719
																	N/a					N/a				GO:CC,GO:0062023		collagen-containing extracellular matrix		3.72523
																	N/a					N/a				GO:MF,GO:0044877		protein-containing complex binding		3.51702
22 (n = 77)		CLMP', 'PTGDS', 'COL28A1', 'DKK3', 'REG4', 'COL6A3', 'DSC2', 'LTBP4', 'PXDN', 'ANGPT2', 'SFRP1', 'EFNA4', 'IL15RA', 'RBP7', 'VWC2', 'CPLX2', 'SELENOM', 'GM2A', 'LRP11', 'LEFTY2', 'FOLR2', 'HTRA1', 'NLGN1', 'NRXN3', 'GOLM1', 'CD46', 'SLIT2', 'IAPP', 'EFNA1', 'MARCO', 'FZD7', 'FZD8', 'GLDN', 'RP9', 'METRNL', 'COL18A1', 'TIMP1', 'DKK4', 'UNC5B', 'TIMP1', 'EPS8L2', 'VEGFA', 'CST3', 'EFNA4', 'PLAUR', …															Macrophages, 0.0068					N/a				GO:BP,GO:0007155		cell adhesion		6.44602
																	Fibroblasts, 0.0151					N/a				GO:BP,GO:0032502		developmental process		6.44602
																	Inhibitory neurons, 0.0261					N/a				GO:BP,GO:0010646		regulation of cell communication		6.44602
																	Endothelial cells, 0.0517					N/a				GO:BP,GO:0048856		anatomical structure development		6.44602
																	Pancreatic endocrine cells, 0.0716					N/a				GO:CC,GO:0005604		basement membrane		6.20373
																	Salivary, 0.0185					N/a				GO:MF,GO:0005539		glycosaminoglycan binding		5.98653
																	Artery, 0.1103					N/a				GO:BP,GO:0048514		blood vessel morphogenesis		5.67575
23 (n = 72)		"PUF60', 'GNPTG', 'PPP4R3A', 'RBFOX2', 'SRSF6', 'CHST9', 'TRA2B', 'CBR1', 'ILF3', 'KRT20', 'SRSF7', 'EWSR1', 'REG1A', 'RBL2', 'H2BC21', 'MYL6B', 'HEXB', 'SAA1', 'REG1B', 'OGN', 'CCL15', 'H2BU1', 'ITLN1', 'ADGRG1', 'ATOX1', 'NNMT', 'EPOR', 'COL9A3', 'LMNB2', 'PDE4C', 'MYLPF', 'CGB3', 'MUSTN1', 'H2AC1', 'H2BC12', 'H2AC11', 'PPP1R10', 'H2BC21', 'REG1B', 'PLCD1', 'MMP7', 'TNFSF15', 'CCL3', 'IL18BP', …															Mesothelial cells, 0.000013					Mesothelial cells, 0.000253				GO:BP,GO:0030154		cell differentiation		1.57938
																	Skeletal myocytes, 0.0056					Skeletal myocytes, 0.0395				GO:BP,GO:0048869		cellular developmental process		1.57938
																	Endothelial cells, 0.0484					N/a				GO:BP,GO:0045661		regulation of myoblast differentiation		1.57713
																	Pancreatic endocrine cells, 0.0671					N/a				GO:BP,GO:0098742		cell-cell adhesion via plasma-membrane adhesion molecules		1.56282
																	Adipose, 0.0293					N/a				GO:MF,GO:0005184		neuropeptide hormone activity		1.55475
																	Muscle, 0.0288					N/a				GO:BP,GO:1901739		regulation of myoblast fusion		1.52128
																	Pancreas, 0.0308					N/a				GO:BP,GO:0009888		tissue development		1.43689
24 (n=50)		ANGPTL3', 'CHIT1', 'PLXDC2', 'CHI3L1', 'DNAJB9', 'FGFBP3', 'PCOLCE', 'SOST', 'LUM', 'CAPN2', 'CFL2', 'CTHRC1', 'CD248', 'MYL3', 'KIR3DL1', 'MCAM', 'MRC1', 'PLA2G2A', 'CGA|LHB', 'CGA|FSHB', 'CCL18', 'LGALS3', 'CNTN2', 'GFRA1', 'TFPI', 'CST5', 'CGA|CGB3|CGB7', 'PRSS2', 'CCL11', 'SEMA3E', 'FABP3', 'GREM2', 'MLN', 'CRTAC1', 'RNASE4', 'SOD3', 'DNASE1L2', 'DLK1', 'C1QL1', 'DLK1', 'HSPA1A', 'ITIH3', 'C1…															Gastric mucus secreting cells, 0.0058					Gastric mucus secreting cells, 0.0411				GO:CC,GO:0062023		collagen-containing extracellular matrix		4.55297
																	Cardiomyocytes, 0.00055					Cardiomyocytes, 0.0077				GO:MF,GO:0008201		heparin binding		3.89105
																	Smooth muscle cells, 0.0601					N/a				GO:MF,GO:0005539		glycosaminoglycan binding		3.29146
																	Adipocytes, 0.1043					N/a				GO:CC,GO:0005581		collagen trimer		3.1679
																	Lung, 0.047					N/a				GO:BP,GO:0048245		eosinophil chemotaxis		2.15148
																	Pituitary, 0.0601					N/a				GO:MF,GO:0005201		extracellular matrix structural constituent		2.14637
																	Stomach, 0.0729					N/a				GO:CC,GO:0034774		secretory granule lumen		2.14577
25 (n = 136)		PARP1', 'SERPINB1', 'CDYL2', 'RPLP2', 'RUNX3', 'ITGB7', 'RBM23', 'DHX8', 'RRAS2', 'PDLIM4', 'THYN1', 'VRK1', 'ADSS2', 'DIMT1', 'H1-10', 'PPP1R3B', 'NUP98', 'HNRNPM', 'IRF2', 'SAP18', 'UBTD2', 'IFI16', 'ALDH3B1', 'CBX7', 'HK2', 'SNU13', 'NCL', 'NAB2', 'IFI16', 'H2AW', 'H3C1', 'VPS29', 'ID2', 'FOLR3', 'VIM', 'FCRLB', 'CD320', 'S100A8|S100A9', 'UBE2G1', 'SELENOH', 'BDH2', 'YY1', 'SNRPB2', 'NCF1', 'S…															Excitatory neurons, 0.0195					N/a				GO:BP,GO:0080090		regulation of primary metabolic process		2.50117
																	Proximal tubular cells, 0.1012					N/a				GO:BP,GO:0030155		regulation of cell adhesion		2.49092
																	Mesothelial cells, 0.1068					N/a				GO:BP,GO:0002684		positive regulation of immune system process		2.46581
																	Macrophages, 0.1511					N/a				GO:BP,GO:0050794		regulation of cellular process		2.42809
																	Intestine, 0.00523					N/a				GO:BP,GO:0010605		negative regulation of macromolecule metabolic process		2.22847
																	Immune, 0.0839					N/a				O:BP,GO:0065007		biological regulation		2.21755
																	Esophagus, 0.1399					N/a				GO:BP,GO:0007155		cell adhesion		2.21456
26 (n = 384)		BECN1', 'SNAI2', 'CRYAA', 'B4GALT5', 'SLC3A2', 'SCIMP', 'PSMB6', 'OLFM3', 'CD300LB', 'ADGRG2', 'VSIG10', 'OSMR', 'CEACAM4', 'PLEKHA4', 'MUCL1', 'LRRK2', 'IL5', 'TMEM167A', 'CSF2RB', 'OLFM3', 'MILR1', 'SMARCC1', 'MSR1', 'TPMT', 'SUN5', 'GSTT2B', 'LAIR1', 'NOTCH2', 'RAG1', 'USB1', 'AQP4', 'MFN1', 'CA8', 'PLSCR3', 'PQBP1', 'TFR2', 'ARFGAP1', 'MYB', 'AGO1', 'BRPF1', 'TNFRSF18', 'PTPRH', 'TARDBP', 'RA…															Muller glia cells, 0.0187					N/a				GO:BP,GO:0006954		inflammatory response		2.57168
																	NEFL C1QL2 proj neurons, 0.0223					N/a				GO:BP,GO:0001817		regulation of cytokine production		2.53492
																	Oligodendrocytes, 0.0537					N/a				GO:BP,GO:0051402		neuron apoptotic process		2.31439
																	Bipolar cells, 0.1112					N/a				GO:BP,GO:0043523		regulation of neuron apoptotic process		2.13926
																	Brain, 0.0565					N/a				GO:BP,GO:2001019		positive regulation of retrograde axon cargo transport		1.87132
																	Kidney, 0.1854					N/a				GO:BP,GO:0060252		positive regulation of glial cell proliferation		1.85206
																	Pancreas, 0.1809					N/a				GO:BP,GO:0023061		signal release		1.82889
27 (n = 1011)		CRYBB2', 'ELK1', 'HOGA1', 'MUTYH', 'BRD4', 'NCF2', 'TERF1', 'FANCL', 'RBBP9', 'PIN1', 'BRD2', 'CBS', 'IRF1', 'OAS1', 'IL12A|IL12B', 'SHISAL1', 'IL18RAP', 'CD59', 'CLCA1', 'ACRV1', 'LYSMD3', 'MGAT1', 'SFTA2', 'RAET1L', 'PODXL2', 'LRP2', 'SPINK13', 'SUDS3', 'ST6GALNAC3', 'ZPBP2', 'PCDHB2', 'LRRC52', 'CD300E', 'KLRB1', 'HABP4', 'A4GNT', 'LCTL', 'SCGN', 'BET1L', 'NRG3', 'TLR4', 'TENM3', 'TMEM132C', '…															Adipocytes, 0.0595					N/a				GO:BP,GO:0032502		developmental process		29.6148
																	T-cells, 0.0484					N/a				GO:BP,GO:0048856		anatomical structure development		26.3689
																	Collecting duct cells, 0.0523					N/a				GO:BP,GO:0030154		cell differentiation		21.8177
																	Secretory cells, 0.1972					N/a				GO:BP,GO:0050793		regulation of developmental process		18.7859
																	Brain, 0.0393					N/a				GO:BP,GO:0009653		anatomical structure morphogenesis		11.5171
																	Adipose, 0.3611					N/a				GO:BP,GO:0045595		regulation of cell differentiation		11.4357
																	Thyroid, 0.2519					N/a				GO:BP,GO:0035295		tube development		10.4973
28 (n = 126)		ANGPTL3', 'MXRA8', 'CST8', 'HTN3', 'MSMB', 'HSPA1A', 'FBLN1', 'SPINK7', 'VWC2', 'CD93', 'CD59', 'CRABP2', 'APOF', 'RNPEP', 'VEGFD', 'NEGR1', 'FLRT2', 'PCSK1', 'INHBB', 'ODC1', 'C7', 'INHBA', 'IGFBP6', 'PIANP', 'EFNA2', 'UNC5B', 'EPHB4', 'OPCML', 'SMOC2', 'LRP10', 'RNASET2', 'CBLIF', 'S100A16', 'PPIC', 'ADGRE5', 'HSPA1B', 'SFTPD', 'DPYS', 'TPPP3', 'DEFA3', 'NTM', 'THY1', 'ADGRL3', 'CD300LG', 'GCHF…															Endothelial cells, 0.0835					N/a				GO:CC,GO:0062023		collagen-containing extracellular matrix		9.67252
																	Granulocytes, 0.0502					N/a				GO:MF,GO:0030546		signaling receptor activator activity		9.29408
																	Serous glandular cells, 0.0459					N/a				GO:MF,GO:0048018		receptor ligand activity		9.29408
																	Alveolar cells type 1, 0.1302					N/a				GO:MF,GO:0030545		signaling receptor regulator activity		8.88384
																	Adipose, 0.0509					N/a				GO:BP,GO:0006950		response to stress		7.97938
																	Stomach, 0.174					N/a				GO:BP,GO:0007166		cell surface receptor signaling pathway		7.88974
																	Kidney, 0.2303					N/a				GO:BP,GO:0050896		response to stimulus		7.88974
29 (n = 111)		CSF1', 'EFNA2', 'EBI3', 'PLA2R1', 'SRL', 'CHGA', 'EGFLAM', 'TBCA', 'ARL2', 'TPPP2', 'FSTL1', 'B4GALT1', 'CFD', 'CSF1R', 'CXCL13', 'IGFBP1', 'EFNB2', 'CD93', 'TIMD4', 'AMBP', 'RNASE3', 'FBLN5', 'BMP4', 'UNC5D', 'MZB1', 'MYOC', 'LY75', 'CADM2', 'CD14', 'SLITRK6', 'DCLK1', 'GBA', 'INHBA', 'VCAM1', 'ITGAV|ITGB3', 'CD28', 'IL12A|EBI3', 'BCDIN3D', 'TMED9', 'BTN3A2', 'CDH13', 'GALNS', 'BMP5', 'WNT5B', '…															Granulocytes, 0.00374					N/a				GO:BP,GO:0007155		cell adhesion		25.1492
																	Hepatocytes, 0.0532					N/a				GO:CC,GO:0009986		cell surface		20.4597
																	Endothelial cells, 0.0738					N/a				GO:CC,GO:0005576		extracellular region		17.0053
																	Lymphatic endothelial cells, 0.1554					N/a				GO:BP,GO:0098609		cell-cell adhesion		16.8657
																	Liver, 0.0159					N/a				GO:BP,GO:0042127		regulation of cell population proliferation		12.7895
																	Kidney, 0.2057					N/a				GO:BP,GO:0001817		regulation of cytokine production		10.4395
																	Immune, 0.2967					N/a				GO:BP,GO:0001816		cytokine production		10.3927
30 (n = 253)		ZHX3', 'PDGFRA', 'MCL1', 'NPDC1', 'KIR2DS2', 'TMEM190', 'MFAP2', 'B2M', 'SFTPB', 'HSPA1A', 'HSPA1A', 'CYB5D2', 'UCMA', 'GH2', 'KIAA1549L', 'CHCHD10', 'CREB3L4', 'TTN', 'INA', 'ELL2', 'ARHGAP1', 'ARRDC3', 'ORC6', 'TPRKB', 'LMOD1', 'TEAD4', 'EDN2', 'GABARAPL1', 'PAXIP1', 'PFN2', 'SECTM1', 'RSPO3', 'FAM3D', 'SPP1', 'CYB561D1', 'SHISAL2A', 'PARVA', 'MAZ', 'F8', 'ARHGEF25', 'MYOM2', 'CREBBP', 'NADK', …															Skeletal myocytes, 0.0085					N/a				GO:BP,GO:0035239		blood vessel morphogenesis		8.8171
																	Glandular and luminal cells, 0.0041					N/a				GO:BP,GO:0048514		tube morphogenesis		8.60477
																	Ciliated cells, 0.0072					N/a				GO:BP,GO:0048856		anatomical structure development		8.3369
																	Fibroblasts, 0.0229					N/a				GO:BP,GO:0009653		anatomical structure morphogenesis		8.31392
																	Microglial cells, 0.0629					N/a				GO:BP,GO:0032502		developmental process		8.13821
																	Muscle, 0.0000273					Muscle, 0.00032				GO:BP,GO:0001944		vasculature development		7.76072
																	Heart, 0.0367					N/a				GO:BP,GO:0001525		angiogenesis		7.6507
31 (n = 458)		GUCA1A', 'DUSP4', 'CBFB', 'BAG3', 'STAR', 'ANKRD1', 'NUCB1', 'DHX9', 'CD99L2', 'APMAP', 'C1orf185', 'WFDC10B', 'GRIA4', 'TMED2', 'SMPD1', 'EFCAB14', 'GCNT4', 'BRAT1', 'GNGT2', 'CD58', 'CLEC10A', 'MUC1', 'GPD1', 'TBX22', 'MUL1', 'THSD7A', 'LPCAT2', 'GCH1', 'TXNDC5', 'RIC3', 'ZNF18', 'HNRNPC', 'RHPN2', 'RBM19', 'ALDH3A1', 'SPOCK1', 'CD38', 'LRIT3', 'B3GALT2', 'P4HA1', 'SOCS7', 'TNS2', 'LCN1', 'IGDC…															Rod photoreceptor cells, 0.0108					N/a				GO:BP,GO:0009719		response to endogenous stimulus		7.10064
																	Nk-cells, 0.0154					N/a				GO:BP,GO:0048468		cell development		7.08737
																	B-cells, 0.0333					N/a				GO:BP,GO:0022407		regulation of cell-cell adhesion		6.99529
																	Astrocytes, 0.0473					N/a				GO:BP,GO:0032943		mononuclear cell proliferation		7.08737
																	Secretory cells, 0.0499					N/a				GO:BP,GO:0001775		cell activation		6.99529
																	Artery, 0.0278					N/a				GO:BP,GO:0023056		positive regulation of signaling		6.88682
																	Brain, 0.2639					N/a				GO:BP,GO:0030155		regulation of cell adhesion		6.86227
32 (n = 107)		OCRL', 'NEFL', 'IL12B|IL23A', 'SCARA5', 'AGA', 'ALPI', 'MMP10', 'SLITRK3', 'KERA', 'SIGLEC15', 'IGHA1|IGHA2', 'ANGPTL1', 'FABP1', 'KLHL13', 'PSMB1', 'MAN1C1', 'NEURL1', 'SPARCL1', 'C9', 'FGF19', 'FRZB', 'MYOM3', 'IL18R1', 'MZF1', 'CTSE', 'NRP2', 'FGFBP1', 'RBP4', 'GIP', 'KIR2DL3', 'HSPA13', 'CLIC2', 'IL11RA', 'ALB', 'CDH1', 'CEACAM8', 'NFKBID', 'PCLAF', 'SPINK4', 'RBP5', 'PLXND1', 'IHH', 'HLA-G',…															Club cells, 0.0146					N/a				GO:CC,GO:0005576		extracellular region		16.0905
																	Lymphatic endothelial cells, 0.0107					N/a				GO:CC,GO:0005615		extracellular space		12.1009
																	Cholangiocytes, 0.043					N/a				GO:CC,GO:0071944		cell periphery		9.40286
																	Proximal tubular cells, 0.0670					N/a				GO:CC,GO:0009986		cell surface		8.1499
																	Heart, 0.1246					N/a				GO:MF,GO:003802		signaling receptor activity		8.07178
																	Stomach, 0.1502					N/a				GO:MF,GO:0060089		molecular transducer activity		8.07178
																	Immune, 0.277					N/a				GO:CC,GO:0005886		plasma membrane		6.54314
33 (n = 97)		NETO2', 'KLRG2', 'HHIP', 'BTNL3', 'C6orf89', 'CALN1', 'BPIFB1', 'TALDO1', 'ATF6B', 'MUSK', 'CXCL9', 'STAP1', 'ARFIP2', 'ENOX2', 'ATP2A3', 'IL5RA', 'CTF1', 'FARS2', 'TACSTD2', 'FLT3LG', 'IL36A', 'CDH1', 'FTL', 'BPIFB1', 'CPB1', 'A1BG', 'DCUN1D1', 'HMOX1', 'PPP1R1A', 'CPOX', 'GBP2', 'RDH10', 'CAPN9', 'MAG', 'TLNRD1', 'SAR1B', 'MAP3K11', 'ST8SIA1', 'BTG4', 'CCNYL1', 'PLAT', 'IQCD', 'SAMM50', 'FLJ446…															Oligodendrocytes, 0.0107					N/a				GO:BP,GO:0034383		low-density lipoprotein particle clearance		2.53178
																	Exocrine glandular cells, 0.0495					N/a				GO:BP,GO:0006954		inflammatory response		2.53178
																	Hepatocytes, 0.1209					N/a				GO:BP,GO:0051239		regulation of multicellular organismal process		2.53178
																	Proximal enterocytes, 0.1612					N/a				GO:BP,GO:0042730		fibrinolysis		2.53178
																	Liver, 0.00925					N/a				GO:BP,GO:0051918		negative regulation of fibrinolysis		2.53178
																	Intestine, 0.0905					N/a				GO:BP,GO:0050819		negative regulation of coagulation		2.36678
																	Esophagus, 0.1016					N/a				GO:BP,GO:1900046		regulation of hemostasis		2.12958

## Sheet: ST5 Lineage Plasma Protein Mark
ST5: Lineage Markers
Since the Olink platform measures 2,923 proteins—fewer than the 7,289 proteins measured by SomaScan—and generally yields fewer signatures across cell types, we additionally developed 14 lineage-level cell type models to capture aging signals at broader ontological categories
*Gene expression data used to perform mapping was sourced in the Human Protein Atlas (https://www.proteinatlas.org/humanproteome/, Human Protein Atlas Version 24.1 Dataset). A curated list of 60 cell types were extracted from 81 initial cell types reported in the Atlas (see Methods)
Aggregate Cell Type			Marker Genes						Olink
Lymphoid			NPBWR2, IGHV1OR15-9, KRTAP4-3, OR2T5, IGKJ5, IGKJ4, IGKJ3, IGKJ1, IGKV2D-26, IGKV6D-41, IGKV1D-42, IGLV5-52, IGLV2-33, IGLV3-22, IGLV3-12, IGLV4-3, IGLJ2, IGLJ3, TRBV5-3, TRBV11-1, TRBV5-5, TRBJ2-1, TRBJ2-2, TRBJ2-3, TRBJ2-5, TRAV26-1, TRAV38-1, TRAJ43, TRAJ42, TRAJ39, TRAJ34, IGHJ2, IGHJ1, IGHV3-16, IGHV3-38, OR2A14, IGHJ3, IGKV1D-37, TRAV1-1, IGHV4OR15-8, IGHV3OR16-17, PPIAL4H, IGHV3OR16-12, IG…						JCHAIN, IGLC2, KIR3DL1, GNLY, TNFRSF13B, FCRL2, KIR2DS4, FCRL1, CD27, SERPINA9, GZMA, TNFRSF17, GZMH, KLRF1, FCRL6, FASLG, KIR3DL2, XCL1, FCER2, KLRD1, ZBP1, IL17A, MZB1, KLRB1, NCR1, KLRC1, SH2D1A, CCL5, TNFRSF13C, CD7, FGFBP2, CD3E, CD160, CD3G, TIGIT, IL18RAP, KLRK1, CD3D, IFNG, IL2, FCRL3, TXNDC5, CD2, CD8A, CD6, CD40LG, TXK, SLAMF1, CST7, IL7R, ITGB7, CD70, BANK1, LTA
Myeloid			OR12D3, OR4B1, OR4Q2, OR8B8, MAS1L, TRAJ4, IFNA14, AK4P3, ENSG00000235007, TNFSF12-TNFSF13, ENSG00000269711, OR8D2, SCYGR10, LILRA5, CPA3, LILRB2, TPSAB1, TPSB2, LIPN, LILRA1, LILRA4, FCN1, IL1B, C5AR1, FPR2, MS4A2, CD1E, PTCRA, CMA1, CD300E, CD5L, LST1, HPGDS, FPR1, ADGRE1, CTSG, CD300LB, TREML4, MEFV, LRRC25, RGS13, FCER1A, CD1B, PLD4, CD300H, TPSD1, IFNB1, GPR42, MS4A7, TLR8, CRLF2, FCAR, CLEC…						LILRA5, LILRB2, TPSAB1, LILRA4, FCN1, IL1B, CD300E, CD5L, HPGDS, ADGRE1, LRRC25, FCER1A, TPSD1, FCAR, CLEC12A, AIF1, RETN, LILRA6, CLEC10A, SIRPB1, EREG, CD300LF, LILRA2, ADGRE2, CLEC4D, CD33, FOLR2, CD300C, IL10, C1QA, LILRB1, ITGAX, CD86, VSIG4, TNFSF13B, RAB44, MARCO, CD209, LILRB5, PILRA, MSR1, CD163, SIGLEC1, OSCAR, FCGR2A, CD4, SIGLEC9, CLEC4A, CFP, IFI30, CTSS, PLAUR, SH2B3, VWA5A, RELT, R…
Immune			OR12D3, NPBWR2, OR4B1, TAS2R60, IGHV1OR15-9, KRTAP4-3, OR4Q2, OR8B8, OR5B21, OR2T5, MAS1L, KRTAP12-3, IGKJ5, IGKJ4, IGKJ3, IGKJ1, IGKV2D-26, IGKV6D-41, IGKV1D-42, IGLV5-52, IGLV2-33, IGLV3-22, IGLV3-12, IGLV4-3, IGLJ2, IGLJ3, TRGV1, TRBV5-3, TRBV11-1, TRBV6-5, TRBV6-6, TRBV5-5, TRBJ2-1, TRBJ2-2, TRBJ2-3, TRBJ2-5, TRAV8-1, TRAV20, TRAV26-1, TRAV27, TRAV38-1, TRAJ43, TRAJ42, TRAJ39, TRAJ34, TRAJ4, …						LILRA4, LILRA5, JCHAIN, TPSAB1, GZMB, LILRB2, KIR3DL1, FCN1, FCRL1, KIR2DS4, GNLY, IGLC2, MZB1, IL1B, FCER2, TNFRSF13B, CD300E, FCRL2, GZMH, CD5L, GZMA, CD69, ADGRE1, HPGDS, CLEC10A, TNFRSF17, CD27, LRRC25, CCL4, FCER1A, LY9, SERPINA9, XCL1, CD300A, KLRF1, ZBP1, CLEC12A, FCRL6, KLRD1, IFNL1, IL18RAP, CD7, CST7, DOK2, LILRB4, SIT1, SH2D1A, RETN, CCL5, NCR1, SELPLG, AIF1, CD3E, KLRC1, CORO1A, IL12R…
Neurons			RXFP3, ANKRD63, OC90, TRIM6-TRIM34, TBC1D3G, OR4N4C, CDH9, ROBO2, LINGO2, OR14I1, GALNTL6, CNTN5, GRIN3A, FRMPD4, KCNC2, VWC2L, OLFM3, HTR1E, ASIC2, ZNF804B, KCNQ5, CBLN2, HAPLN4, KCNH7, OR1J2, CDH12, IL1RAPL2, NYAP2, RBFOX1, NWD2, NXPH2, GRIP1, GABRB2, GRIN2A, MCHR2, ST6GALNAC5, NDST3, CACNA1B, CLEC4G, GRIN2B, CNTNAP2, RGPD6, MEPE, UNC5D, ZMAT4, TCP11X1, KCNH1, MARCHF4, HTR2C, C8orf34, HCRTR2, A…						ROBO2, CNTN5, VWC2L, CLEC4G, GRIN2B, CNTNAP2, MEPE, UNC5D, GABRA4, KIAA1549L, ERC2, NRXN3, PTPRR, RBFOX3, NELL2, PLCB1, PLXNA4, SYT1, CACNA1C, ADAM23, CLSTN2, COL24A1, SLIT2, PDE4D, VSNL1, CDH22, PTPRN2, PNMA2, EPHA4, NPTXR, NCR3LG1, CDKL5, ITPR1
Brain			NEU2, PRAMEF12, LCN9, OR1L6, GIMAP1-GIMAP5, ACTL10, OLIG2, MOG, OPALIN, PRSS50, OR9A2, ST18, LHFPL3, SLCO1A2, MMD2, KCNH8, SLC5A11, CDH20, NOTCH2NLB, TMEM235, LRRC3C, HEPACAM, GPC5, MAP6D1, P2RY12, ENSG00000286098, ERMN, PSD2, PRODH, PLXNB3, PCDH15, SLCO1C1, NPFF, CTNNA3, NTSR2, MOBP, NCAN, HSD17B3, KIAA1755, PTPRZ1, OR9A4, MEGF10, SLC7A10, CNDP1, ART1, GPR17, NCKAP5, ST6GALNAC3, NKAIN3, CNPY1, T…						MOG, GPC5, PLXNB3, NCAN, HSD17B3, PTPRZ1, MEGF10, CNDP1, TNR, ADGRV1, EDIL3, PAMR1, CNTN2, LRRN1, ZHX2, PLXDC2, PRTFDC1, FGF20, FUT8, ABCA2, MAP4K5, ERBIN
Retinal			BHLHE23, OR1L4, OR2M5, GPR148, OR2T1, OR56B4, OR13F1, OR51A4, OR6X1, USP17L2, USP17L7, OR52B2, OPN1MW, OR52E1, OR1B1, ENSG00000283536, ENSG00000288593, RBP3, NPVF, OPN1LW, RHO, ARR3, CABP5, RCVRN, SIX6, PDE6H, NEUROD4, AIPL1, GNGT1, OTX2, CPLX4, CLRN1, PDC, CABP2, RAX, TULP1, VSX2, PDE6G, GRK1, IMPG1, GNG13, MPP4, CNGB1, RLBP1, NXNL1, OPN1SW, SAG, RGR, GNAT1, NR2E3, GNB3, GABRR3, GRM6, SMIM40, CR…						GNGT1, CABP2, IMPG1, SAG, CRX, RTBDN, CNGB3, PCARE, WIF1, CALB1, CLUL1, FRZB, ENO2, ATP6V1G2, FAM171A2, LRTM1, CDHR1, DLG4, SEZ6L2, CAMSAP1
Nervous system			NEU2, PRAMEF12, LCN9, TGM6, OR1L6, OR9A2, RXFP3, OR14I1, OR1J2, OR6C74, DEFB107B, AWAT1, PRAMEF20, DEFB109B, TOMM6, GPR33, RSC1A1, ANKRD63, MARCOL, OC90, UTP14C, TRIM6-TRIM34, PINX1, TBC1D3G, NXF2B, SPDYE8, TBC1D3E, OR4N4C, GIMAP1-GIMAP5, PRSS50, ENSG00000284762, MSANTD5, ENSG00000286098, ACTL10, HERC3, LINC02210-CRHR1, MAGEC3, NUTM2F, ARMCX5-GPRASP2, OLIG2, SGCZ, LHFPL3, IL1RAPL1, VXN, MOG, LRRT…						MOG, DPP10, DSCAM, ADGRB3, KCNIP4, PTH, NXPH1, ROBO2, CLEC4G, GRIK2, NCAM2, CNTN5, NLGN1, VWC2L, GPC5, ERBB4, PCDH9, CNTNAP4, NCAN, NRXN3, PLXNB3, ERC2, SEZ6L, LUZP2, DNM3, UNC5D, DPP6, TNR, CNTNAP2, GRIN2B, AMBN, UNC79, NELL1, KIAA1549L, GPR158, DNAJC6, MEPE, CNTN1, PTPRZ1, MEGF10, NRCAM, PLCB1, ADAM22, KAZN, BMPER, EDIL3, ROBO1, SCN2A, CNTN3, CHL1, NELL2, CNTN2, CACNA1C, PDE4D, PCDH7, NCAM1, LR…
Muscle			OR8J3, OR10P1, OR6Y1, OR6K3, OR6C68, TAAR9, ENSG00000262660, ENSG00000270299, ENSG00000279983, MYL1, ATP1B4, MYH2, C10orf71, XIRP1, MYH7, ACTA1, MYOG, MYL2, LMOD2, TNNI1, TECRL, CSRP3, MYF6, CALML6, CKM, CACNG1, ASB10, MYH1, NEB, TTN, SMPX, COX6A2, TCAP, NRAP, MYH6, MYOZ2, XIRP2, MYOZ1, NPPA, MYL11, FBXO40, MYL7, KLHL38, MYBPC3, HRC, LRRC10, SYNPO2L, SMYD1, MYL3, SMTNL1, KLHL41, TNNC2, MB, SMCO1,…						MYL1, ATP1B4, LMOD2, CSRP3, NEB, TTN, HRC, MYL3, KLHL41, MB, ENO3, CASQ2, PRKAG3, NMRK2, TNNI3, CA3, TMOD4, ACTN2, MYH4, MYBPC2, GDNF, MYBPC1, MYOM1, ITGB1BP2, DUSP29, MYOM3, NEXN, IDI2, RYR1, CACNB1, PDLIM5, EDA2R
Endothelial			CCL21, MMRN1, LRRC15, SELE, FLT4, GDF3, LCN6, OR5A1, GJD3, STAB2, ADGRG3, BMX, LRRC70, ANGPT2, GRAP, EFCC1, C20orf204, NRP2, PPFIBP1						CCL21, SELE, FLT4, STAB2, ANGPT2, NRP2
Respiratory epithelial			OR1M1, KRTAP19-3, LY6L, ENSG00000282218, ENSG00000286135, SCGB1A1, SFTPA1, SFTPC, MMP13, SFTPB, SFTPA2, NKX2-1, ANKRD66, IL17C, MMP10, ATP12A, SNTN, SERPINB4, DEFB4B, AGER, SFTPD, CALCA, BPIFB1, NAPSA, SCGB3A2, SERPINB3, LDLRAD1, CCDC78, MRGPRX3, PI3, SFTA2, CCL20, STOML3, CXCL1, TMEM212, CYP2F1, CDHR4, CFAP73, C11orf16, CXCL17, IL36G, GAS2L2, DYNLT4, CCDC17, ABCA13, C22orf15, CROCC2, DNAH5, ABCA…						SCGB1A1, SFTPA1, MMP13, SFTPA2, IL17C, MMP10, AGER, SFTPD, CALCA, BPIFB1, SCGB3A2, PI3, CCL20, CXCL1, CXCL17, IL36G
Skin epithelial			LCE1D, DEFB104B, OR13D1, FOXD4L4, KRTAP6-2, ENSG00000198211, H3C14, KLK9, LCE6A, KRTAP9-4, OR2AE1, EFNA4-EFNA3, ENSG00000254706, ENSG00000254979, ENSG00000255439, ENSG00000260170, ENSG00000268083, RNF225, ENSG00000280778, SSU72P5, SSU72P2, SCYGR2, ENSG00000285625, LCE7A, TMEM217B, DCD, KPRP, MLANA, LCE2B, DCT, KRT4, LCE1B, LCE1E, KRT84, KRT1, LCE3E, LCE1F, C1orf68, CCL27, RPTN, TRIM48, KRTAP9-6, …						CCL27, TYRP1, CCER2, GBP6, DSG3, SBSN, SPRR3, SLURP1, CRNN, LY6D, SPINK5, KRT14, KRT5, SPINK6, FABP5
Gastrointestinal epithelial			GPR119, HOXD12, TCHHL1, OR6C76, OR5W2, DAZ2, KRTAP10-11, TAF11L12, ENSG00000255432, NPY4R2, GUCA2A, CLCA1, INSL5, GUCA2B, KRT20, ZG16, PHGR1, MUC2, MS4A10, FABP6, PYY, FABP2, DEFA5, TMIGD1, CA7, MS4A12, MUC17, REG4, C11orf86, GKN1, LIPF, DEFA6, RBP2, CCL25, APOA4, DAZ1, ISX, LCN15, LYPD8, SI, MYO1A, SLC10A2, GPA33, URAD, MEP1A, ATOH1, SPINK4, RXFP4, CDH17, CDX1, AQP8, ATP4B, APOBEC1, ANKRD40CL, C…						GUCA2A, INSL5, MUC2, FABP6, PYY, FABP2, CA7, REG4, GKN1, LIPF, RBP2, CCL25, APOA4, LCN15, LYPD8, GPA33, MEP1A, SPINK4, CDH17, CBLIF, ALPI, GUCY2C, LGALS4, MEP1B, CDHR5, PRAP1, PPP1R14D, GHRL, MUC13, CEACAM5, CEACAM20, GIP, CCL15, TFF3, TFF1, SLC51B, HEPACAM2, ANPEP, AMN, PTPRH, CEACAM1, IL22RA1, KAZALD1
Urogenital epithelial			TMEM174, MIOX, UMOD, MCCD1, SLC22A12, ATP6V1G3, FRG2B, FXYD4, KCNJ1, SLC34A1, SLC7A13, SLC22A6, AQP2, NAT8, FXYD6-FXYD2, FRMD7, TMEM207, SLC22A8, FOLR3, TMEM52B, CTXN3, SLC6A18, ENSG00000275163, SLC17A3, FCAMR, SLC22A2, SLC13A1, RBP5, CLEC18C, CDH16, UGT2A1, DEFB104A, ATP6V0D2, CLTRN, BBOX1, SLC6A13, CLEC6A, POU3F4, FXYD2, SMIM32, LYG1, SPX, PTGER1, SLC12A1, CLEC18A, HOXC10, KCNJ16, DMRT2, CLDN16…						UMOD, FRMD7, FOLR3, FCAMR, SLC13A1, RBP5, CLEC6A, HSD17B14
Glandular cells			FSHB, OR51T1, OR56A1, TRGJP, SLCO1B3-SLCO1B7, ENSG00000261793, INS, KLK3, CELA3A, CTRB1, PRSS1, CELA2A, CLPS, PNLIP, KLK2, PRSS2, CTRC, LALBA, CPA1, CELA2B, CSN2, ACP3, CUZD1, SYCN, PNLIPRP1, MUC7, CTRB2, AMY2A, CELA3B, CSN1S1, SMR3B, CSN3, STATH, PRB1, PRB3, PRB2, PRB4, CPA2, HTN1, HTN3, PLA2G1B, POTEH, AMY1B, AMY1C, KLK4, CA6, PRH2, POTEM, PGA5, AMY1A, TGM4, CST5, REG3A, OR51C1P, LPO, PRR27, CE…						FSHB, KLK3, CELA3A, CTRB1, CELA2A, CLPS, PNLIP, PRSS2, CTRC, CPA1, CUZD1, PNLIPRP1, AMY2A, CPA2, PLA2G1B, KLK4, CA6, CST5, REG3A, LPO, BTN1A1, ODAM, BPIFA2, PPY, CTRL, KLK7

## Sheet: ST6 Olink Derived Aging Clock C
ST6: Olink-Derived Aging Clock Coefficients
A total of 48 Olink-derived cell-type and lineage aging models were retained after filtering for quality measures as defined in Methods. All models are shown here, including ones excuded from our study (in shaded grey). Please interpret these non-retained models cautiously as performance was limited per our performance analyses.
*Features represent plasma proteins measurable in the 3k Olink assay, named as described in the Olink assay, further details are avilable at https://registry.opendata.aws/ukbppp/)
Cell Type	intercept	Sex	c1qtnf9	cd300lg	cd36	fabp4	gpihbp1	inhbb	nrp1	rbp7	sema3g	slc9a3r2	timp4	ager	alpp	ceacam6	matn3	ctsh	icam4	lamp3	sftpa2	sftpd	wfdc12	acp6	adgrv1	bcl2	gask1a	gfap	gpc5	lrig1	ncan	pamr1	spon1	bank1	btla	cd70	cd72	cd79b	cr2	fcer2	fcrl1	gh1	ltb	ly9	serpina9	tnfrsf13c	eddm3b	spint3	angptl4
Adipocytes	57.4674	-1.17731	0.259276	-0.14337	0.139355	0.833037	0.0119685	0.87571	0.573221	0.418567	0.0377394	-0.047312	1.5702	0	0	0	0	0	0	0	0	0	0	0	0	0	0	0	0	0	0	0	0	0	0	0	0	0	0	0	0	0	0	0	0	0	0	0	0
Alveolar cells type 1	57.0885	-0.481142	0	0	0	0	0	0	0	0	0	0	0	0.298207	0.500471	0.532888	0.382843	0	0	0	0	0	0	0	0	0	0	0	0	0	0	0	0	0	0	0	0	0	0	0	0	0	0	0	0	0	0	0	0
Alveolar cells type 2	56.6336	0.362419	0	0	0	0	0	0	0	0	0	0	0	0	0	0	0	0.215624	0.520223	1.83487	0.0105802	0.871465	0.292879	0	0	0	0	0	0	0	0	0	0	0	0	0	0	0	0	0	0	0	0	0	0	0	0	0	0
Astrocytes	57.2114	-0.713102	0	0	0	0	0	0	0	0	0	0	0	0	0	0	0	0	0	0	0	0	0	-0.0842567	-0.125593	0.425453	-0.546457	3.14443	-0.31036	-0.0242512	-1.38305	0.724023	1.62774	0	0	0	0	0	0	0	0	0	0	0	0	0	0	0	0
B-cells	57.2668	-0.800629	0	0	0	0	0	0	0	0	0	0	0	0	0	0	0	0	0	0	0	0	0	0	0	0	0	0	0	0	0	0	0	-0.333381	-0.149762	1.09493	1.06987	0.723041	-1.54383	0.917291	-1.33499	0.337532	-0.296504	0.196163	0.88538	-0.134832	0	0	0
Basal keratinocytes	56.98	-0.280662	0	0	0	0	0	0	0	0	0	0	0	0	0	0	0	0	0	0	0	0	0	0	0	0	0	0	0	0	0	0	0	0	0	0	0	0	0	0	0	0	0	0	0	0	0	0	0
Basal prostatic cells	58.1293	-2.41662	0	0	0	0	0	0	0	0	0	0	0	0	0	0	0	0	0	0	0	0	0	0	0	0	0	0	0	0	0	0	0	0	0	0	0	0	0	0	0	0	0	0	0	0	0.420601	-1.57566	0
Basal respiratory cells	56.9366	-0.200334	0	0	0	0	0	0	0	0	0	0	0	0	0	0	0	0	0	0	0	0	0	0	0	0	0	0	0	0	0	0	0	0	0	0	0	0	0	0	0	0	0	0	0	0	0	0	1.40622
Basal squamous epithelial cells	57.0153	-0.34645	0	0	0	0	0	0	0	0	0	0	0	0	0	0	0	0	0	0	0	0	0	0	0	0	0	0	0	0	0	0	0	0	0	0	0	0	0	0	0	0	0	0	0	0	0	0	0
Bipolar cells	57.0952	-0.496125	0	0	0	0	0	0	0	0	0	0	0	0	0	0	0	0	0	0	0	0	0	0	0	0	0	0	0	0	0	0	0	0	0	0	0	0	0	0	0	0	0	0	0	0	0	0	0
Breast glandular cells	57.0414	-0.392711	0	0	0	0	0	0	0	0	0	0	0	0	0	0	0	0	0	0	0	0	0	0	0	0	0	0	0	0	0	0	0	0	0	0	0	0	0	0	0	0	0	0	0	0	0	0	0
Breast myoepithelial cells	57.0397	-0.392685	0	0	0	0	0	0	0	0	0	0	0	0	0	0	0	0	0	0	0	0	0	0	0	0	0	0	0	0	0	0	0	0	0	0	0	0	0	0	0	0	0	0	0	0	0	0	0
Cardiomyocytes	56.4168	0.760361	0	0	0	0	0	0	0	0	0	0	0	0	0	0	0	0	0	0	0	0	0	0	0	0	0	0	0	0	0	0	0	0	0	0	0	0	0	0	0	0	0	0	0	0	0	0	0
Cholangiocytes	57.1074	-0.517881	0	0	0	0	0	0	0	0	0	0	0	0	0	0	0	0	0	0	0	0	0	0	0	0	0	0	0	0	0	0	0	0	0	0	0	0	0	0	0	0	0	0	0	0	0	0	0
Ciliated cells	57.0809	-0.467621	0	0	0	0	0	0	0	0	0	0	0	0	0	0	0	0	0	0	0	0	0	0	0	0	0	0	0	0	0	0	0	0	0	0	0	0	0	0	0	0	0	0	0	0	0	0	0
Club cells	57.0608	-0.437228	0	0	0	0	0	0	0	0	0	0	0	0	0	0	0	0	0	0	0	0	0	0	0	0	0	0	0	0	0	0	0	0	0	0	0	0	0	0	0	0	0	0	0	0	0	0	0
Collecting duct cells	56.6376	0.344983	0	0	0	0	0	0	0	0	0	0	0	0	0	0	0	0	0	0	0	0	0	0	0	0	0	0	0	0	0	0	0	0	0	0	0	0	0	0	0	0	0	0	0	0	0	0	0
Cone photoreceptor cells	57.3377	-0.94943	0	0	0	0	0	0	0	0	0	0	0	0	0	0	0	0	0	0	0	0	0	0	0	0	0	0	0	0	0	0	0	0	0	0	0	0	0	0	0	0	0	0	0	0	0	0	0
Cytotrophoblasts	57.058	-0.426498	0	0	0	0	0	0	0	0	0	0	0	0	0	0	0	0	0	0	0	0	0	0	0	0	0	0	0	0	0	0	0	0	0	0	0	0	0	0	0	0	0	0	0	0	0	0	0
Distal enterocytes	56.3902	0.814522	0	0	0	0	0	0	0	0	0	0	0	0	0	0	0	0	0	0	0	0	0	0	0	0	0	0	0	0	0	0	0	0	0	0	0	0	0	0	0	0	0	0	0	0	0	0	0
Distal tubular cells	57.0152	-0.338895	0	0	0	0	0	0	0	0	0	0	0	0	0	0	0	0	0	0	0	0	0	0	0	0	0	0	0	0	0	0	0	0	0	0	0	0	0	0	0	0	0	0	0	0	0	0	0
Endothelial cells	57.0585	-0.423255	0	0	0	0	0	0	0	0	0	0	0	0	0	0	0	0	0	0	0	0	0	0	0	0	0	0	0	0	0	0	0	0	0	0	0	0	0	0	0	0	0	0	0	0	0	0	0
Enteroendocrine cells	56.8213	0.00194036	0	0	0	0	0	0	0	0	0	0	0	0	0	0	0	0	0	0	0	0	0	0	0	0	0	0	0	0	0	0	0	0	0	0	0	0	0	0	0	0	0	0	0	0	0	0	0
Erythroid cells	56.711	0.21321	0	0	0	0	0	0	0	0	0	0	0	0	0	0	0	0	0	0	0	0	0	0	0	0	0	0	0	0	0	0	0	0	0	0	0	0	0	0	0	0	0	0	0	0	0	0	0
Excitatory neurons	57.533	-1.32142	0	0	0	0	0	0	0	0	0	0	0	0	0	0	0	0	0	0	0	0	0	0	0	0	0	0	0	0	0	0	0	0	0	0	0	0	0	0	0	0	0	0	0	0	0	0	0
Exocrine glandular cells	56.9461	-0.204125	0	0	0	0	0	0	0	0	0	0	0	0	0	0	0	0	0	0	0	0	0	0	0	0	0	0	0	0	0	0	0	0	0	0	0	0	0	0	0	0	0	0	0	0	0	0	0
Fibroblasts	56.5294	0.558535	0	0	0	0	0	0	0	0	0	0	0	0	0	0	0	0	0	0	0	0	0	0	0	0	0	0	0	0	0	0	0	0	0	0	0	0	0	0	0	0	0	0	0	0	0	0	0
Gastric mucus-secreting cells	57.2215	-0.723104	0	0	0	0	0	0	0	0	0	0	0	0	0	0	0	0	0	0	0	0	0	0	0	0	0	0	0	0	0	0	0	0	0	0	0	0	0	0	0	0	0	0	0	0	0	0	0
Glandular and luminal cells	56.6697	0.277034	0	0	0	0	0	0	0	0	0	0	0	0	0	0	0	0	0	0	0	0	0	0	0	0	0	0	0	0	0	0	0	0	0	0	0	0	0	0	0	0	0	0	0	0	0	0	0
Hepatocytes	57.5408	-1.32821	0	0	0	0	0	0	0	0	0	0	0	0	0	0	0	0	0	0	0	0	0	0	0	0	0	0	0	0	0	0	0	0	0	0	0	0	0	0	0	0	0	0	0	0	0	0	0
NEFL-C1QL2 proj neurons	56.564	0.464265	0	0	0	0	0	0	0	0	0	0	0	0	0	0	0	0	0	0	0	0	0	0	0	0	0	0	0	0	0	0	0	0	0	0	0	0	0	0	0	0	0	0	0	0	0	0	0
Inhibitory neurons	57.9413	-2.06485	0	0	0	0	0	0	0	0	0	0	0	0	0	0	0	0	0	0	0	0	0	0	0	0	0	0	0	0	0	0	0	0	0	0	0	0	0	0	0	0	0	0	0	0	0	0	0
Intestinal goblet cells	57.0254	-0.358408	0	0	0	0	0	0	0	0	0	0	0	0	0	0	0	0	0	0	0	0	0	0	0	0	0	0	0	0	0	0	0	0	0	0	0	0	0	0	0	0	0	0	0	0	0	0	0
Ionocytes	56.6954	0.245328	0	0	0	0	0	0	0	0	0	0	0	0	0	0	0	0	0	0	0	0	0	0	0	0	0	0	0	0	0	0	0	0	0	0	0	0	0	0	0	0	0	0	0	0	0	0	0
Lymphatic endothelial cells	57.4153	-1.09138	0	0	0	0	0	0	0	0	0	0	0	0	0	0	0	0	0	0	0	0	0	0	0	0	0	0	0	0	0	0	0	0	0	0	0	0	0	0	0	0	0	0	0	0	0	0	0
Macrophages	57.0182	-0.344553	0	0	0	0	0	0	0	0	0	0	0	0	0	0	0	0	0	0	0	0	0	0	0	0	0	0	0	0	0	0	0	0	0	0	0	0	0	0	0	0	0	0	0	0	0	0	0
Melanocytes	57.0213	-0.361288	0	0	0	0	0	0	0	0	0	0	0	0	0	0	0	0	0	0	0	0	0	0	0	0	0	0	0	0	0	0	0	0	0	0	0	0	0	0	0	0	0	0	0	0	0	0	0
Mesothelial cells	57.5306	-1.29522	0	0	0	0	0	0	0	0	0	0	0	0	0	0	0	0	0	0	0	0	0	0	0	0	0	0	0	0	0	0	0	0	0	0	0	0	0	0	0	0	0	0	0	0	0	0	0
Microglial cells	56.9919	-0.29596	0	0	0	0	0	0	0	0	0	0	0	0	0	0	0	0	0	0	0	0	0	0	0	0	0	0	0	0	0	0	0	0	0	0	0	0	0	0	0	0	0	0	0	0	0	0	0
Mucus glandular cells	57.0891	-0.48037	0	0	0	0	0	0	0	0	0	0	0	0	0	0	0	0	0	0	0	0	0	0	0	0	0	0	0	0	0	0	0	0	0	0	0	0	0	0	0	0	0	0	0	0	0	0	0
Muller glia cells	57.4146	-1.09577	0	0	0	0	0	0	0	0	0	0	0	0	0	0	0	0	0	0	0	0	0	0	0	0	0	0	0	0	0	0	0	0	0	0	0	0	0	0	0	0	0	0	0	0	0	0	0
NK-cells	56.2561	1.05181	0	0	0	0	0	0	0	0	0	0	0	0	0	0	0	0	0	0	0	0	0	0	0	0	0	0	0	0	0	0	0	0	0	0	0	0	0	0	0	0	0	0	0	0	0	0	0
Oligodendrocyte precursor cells	57.0867	-0.472251	0	0	0	0	0	0	0	0	0	0	0	0	0	0	0	0	0	0	0	0	0	0	0	0	0	0	0	0	0	0	0	0	0	0	0	0	0	0	0	0	0	0	0	0	0	0	0
Oligodendrocytes	56.7178	0.198747	0	0	0	0	0	0	0	0	0	0	0	0	0	0	0	0	0	0	0	0	0	0	0	0	0	0	0	0	0	0	0	0	0	0	0	0	0	0	0	0	0	0	0	0	0	0	0
Pancreatic endocrine cells	56.8289	0	0	0	0	0	0	0	0	0	0	0	0	0	0	0	0	0	0	0	0	0	0	0	0	0	0	0	0	0	0	0	0	0	0	0	0	0	0	0	0	0	0	0	0	0	0	0	0
Paneth cells	56.9364	-0.19724	0	0	0	0	0	0	0	0	0	0	0	0	0	0	0	0	0	0	0	0	0	0	0	0	0	0	0	0	0	0	0	0	0	0	0	0	0	0	0	0	0	0	0	0	0	0	0
Plasma cells	56.9013	-0.132628	0	0	0	0	0	0	0	0	0	0	0	0	0	0	0	0	0	0	0	0	0	0	0	0	0	0	0	0	0	0	0	0	0	0	0	0	0	0	0	0	0	0	0	0	0	0	0
Proximal enterocytes	56.7977	0.0534345	0	0	0	0	0	0	0	0	0	0	0	0	0	0	0	0	0	0	0	0	0	0	0	0	0	0	0	0	0	0	0	0	0	0	0	0	0	0	0	0	0	0	0	0	0	0	0
Proximal tubular cells	57.06	-0.433106	0	0	0	0	0	0	0	0	0	0	0	0	0	0	0	0	0	0	0	0	0	0	0	0	0	0	0	0	0	0	0	0	0	0	0	0	0	0	0	0	0	0	0	0	0	0	0
Rod photoreceptor cells	57.1099	-0.521025	0	0	0	0	0	0	0	0	0	0	0	0	0	0	0	0	0	0	0	0	0	0	0	0	0	0	0	0	0	0	0	0	0	0	0	0	0	0	0	0	0	0	0	0	0	0	0
Schwann cells	57.047	-0.398766	0	0	0	0	0	0	0	0	0	0	0	0	0	0	0	0	0	0	0	0	0	0	0	0	0	0	0	0	0	0	0	0	0	0	0	0	0	0	0	0	0	0	0	0	0	0	0
Secretory cells	57.1263	-0.551053	0	0	0	0	0	0	0	0	0	0	0	0	0	0	0	0	0	0	0	0	0	0	0	0	0	0	0	0	0	0	0	0	0	0	0	0	0	0	0	0	0	0	0	0	0	0	0
Serous glandular cells	57.3057	-0.900257	0	0	0	0	0	0	0	0	0	0	0	0	0	0	0	0	0	0	0	0	0	0	0	0	0	0	0	0	0	0	0	0	0	0	0	0	0	0	0	0	0	0	0	0	0	0	0
Skeletal myocytes	56.906	-0.150472	0	0	0	0	0	0	0	0	0	0	0	0	0	0	0	0	0	0	0	0	0	0	0	0	0	0	0	0	0	0	0	0	0	0	0	0	0	0	0	0	0	0	0	0	0	0	0
Smooth muscle cells	56.966	-0.253495	0	0	0	0	0	0	0	0	0	0	0	0	0	0	0	0	0	0	0	0	0	0	0	0	0	0	0	0	0	0	0	0	0	0	0	0	0	0	0	0	0	0	0	0	0	0	0
Suprabasal keratinocytes	57.1167	-0.531312	0	0	0	0	0	0	0	0	0	0	0	0	0	0	0	0	0	0	0	0	0	0	0	0	0	0	0	0	0	0	0	0	0	0	0	0	0	0	0	0	0	0	0	0	0	0	0
T-cells	57.2029	-0.692943	0	0	0	0	0	0	0	0	0	0	0	0	0	0	0	0	0	0	0	0	0	0	0	0	0	0	0	0	0	0	0	0	0	0	0	0	0	0	0	0	0	0	0	0	0	0	0
Dendritic cells	56.8281	-0.001086	0	0	0	0	0	0	0	0	0	0	0	0	0	0	0	0	0	0	0	0	0	0	0	0	0	0	0	0	0	0	0	0	0	0	0	0	0	0	0	0	0	0	0	0	0	0	0
Granulocytes	56.4213	0.753927	0	0	0	0	0	0	0	0	0	0	0	0	0	0	0	0	0	0	0	0	0	0	0	0	0	0	0	0	0	0	0	0	0	0	0	0	0	0	0	0	0	0	0	0	0	0	0
Monocytes	56.8188	0.0314432	0	0	0	0	0	0	0	0	0	0	0	0	0	0	0	0	0	0	0	0	0	0	0	0	0	0	0	0	0	0	0	0	0	0	0	0	0	0	0	0	0	0	0	0	0	0	0
Lymphoid_lineage	56.3584	0.867269	0	0	0	0	0	0	0	0	0	0	0	0	0	0	0	0	0	0	0	0	0	0	0	0	0	0	0	0	0	0	0	-0.665712	0	0.81253	0	0	0	0.777394	-1.20657	0	0	0	0.671442	-0.162526	0	0	0
Myeloid_lineage	56.5415	0.55652	0	0	0	0	0	0	0	0	0	0	0	0	0	0	0	0	0	0	0	0	0	0	0	0	0	0	0	0	0	0	0	0	0	0	0	0	0	0	0	0	0	0	0	0	0	0	0
Immune_cells	56.1288	1.29955	0	0	0	0	0	0	0	0	0	0	0	0	0	0	0	0	0	0	0	0	0	0	0	0	0	0	0	0	0	0	0	0	0	0	-0.155009	0.157027	0	0.27769	-1.2269	0	0	-0.309191	0.305603	0.00534768	0	0	0
Neurons	57.1301	-0.555067	0	0	0	0	0	0	0	0	0	0	0	0	0	0	0	0	0	0	0	0	0	0	0	0	0	0	0	0	0	0	0	0	0	0	0	0	0	0	0	0	0	0	0	0	0	0	0
Brain_glia	57.1531	-0.600371	0	0	0	0	0	0	0	0	0	0	0	0	0	0	0	0	0	0	0	0	0	0	-0.123403	0	0	0	-0.276578	0	-1.77912	1.0855	0	0	0	0	0	0	0	0	0	0	0	0	0	0	0	0	0
Retinal_cells	56.8723	-0.0956776	0	0	0	0	0	0	0	0	0	0	0	0	0	0	0	0	0	0	0	0	0	0	0	0	0	0	0	0	0	0	0	0	0	0	0	0	0	0	0	0	0	0	0	0	0	0	0
Nervous_system	57.1243	-0.557499	0	0	0	0	0	0	0	0	0	0	0	0	0	0	0	0	0	0	0	0	0	0	0	0	0	0	-0.300336	0	-1.16312	0.790391	0	0	0	0	0	0	0	0	0	0	0	0	0	0	0	0	0
Muscle_cells	57.1442	-0.590234	0	0	0	0	0	0	0	0	0	0	0	0	0	0	0	0	0	0	0	0	0	0	0	0	0	0	0	0	0	0	0	0	0	0	0	0	0	0	0	0	0	0	0	0	0	0	0
Endothelial_cells	57.3284	-0.918775	0	0	0	0	0	0	0	0	0	0	0	0	0	0	0	0	0	0	0	0	0	0	0	0	0	0	0	0	0	0	0	0	0	0	0	0	0	0	0	0	0	0	0	0	0	0	0
Respiratory_epithelial	56.5003	0.595364	0	0	0	0	0	0	0	0	0	0	0	-0.698365	0	0	0	0	0	0	-0.238152	0.408452	0	0	0	0	0	0	0	0	0	0	0	0	0	0	0	0	0	0	0	0	0	0	0	0	0	0	0
Skin_epithelial	57.4364	-1.12997	0	0	0	0	0	0	0	0	0	0	0	0	0	0	0	0	0	0	0	0	0	0	0	0	0	0	0	0	0	0	0	0	0	0	0	0	0	0	0	0	0	0	0	0	0	0	0
Gastrointestinal_epithelial	57.0903	-0.481544	0	0	0	0	0	0	0	0	0	0	0	0	0	0	0	0	0	0	0	0	0	0	0	0	0	0	0	0	0	0	0	0	0	0	0	0	0	0	0	0	0	0	0	0	0	0	0
Urogenital_epithelial	56.9655	-0.245491	0	0	0	0	0	0	0	0	0	0	0	0	0	0	0	0	0	0	0	0	0	0	0	0	0	0	0	0	0	0	0	0	0	0	0	0	0	0	0	0	0	0	0	0	0	0	0
Glandular_cells	58.8165	-3.70757	0	0	0	0	0	0	0	0	0	0	0	0	0	0	0	0	0	0	0	0	0	0	0	0	0	0	0	0	0	0	0	0	0	0	0	0	0	0	0	0	0	0	0	0	0	0	0
[truncated: 971 more columns]

## Sheet: ST7 SomaScan Derived Aging Cloc
ST7: SomaScan-Derived Aging Clock Coefficients
A total of 43 SomaScan-derived cellular aging models were retained after filtering for model quality metrics defined in Methods. All models are shown here, including ones excuded from our study (in shaded grey). Please interpret these non-retained models cautiously as performance was limited.
*Features represent plasma proteins measurable in the 7k SomaScan assay, here referred to as Somamers, further details are available at https://somalogic.com/somascan-platform/)
Cell Type	Intercept	Sex	TNMD.6578.29	SEMA3G.5628.21	NRP1.5542.22	MEOX2.23039.56	CD36.2973.15	PML.25270.3	TIMP4.6462.12	CD300LG.20585.9	RBP7.14208.3	INHBB.16746.12	BTNL9.7950.142	CD320.16320.139	FABP4.9851.9	FAM241A.9490.3	C1QTNF9.6019.12	SHANK3.13242.134	UNC13D.24942.22	CAV2.9457.3	SPOCK2.5491.12	PLXNA1.9005.16	MATN3.3208.2	WNT3A.13236.25	ALPP.7813.6	AGER.4125.52	ROS1.9032.30	CTSH.8644.46	ICAM4.9461.2	SFTPD.4414.69	ALPL.16926.44	SFTPB.10672.75	ALOX15B.12422.143	LRRK2.10990.21	CTNNA2.9872.23	PHKA1.25088.42	FGFR3.3809.1	PAPLN.11254.13	KAT2A.19797.4	ACSS3.23692.19	PLCG1.4563.61	NCAN.15573.110	GFAP.3034.1	MEIS2.23568.41	RERG.17822.57	DTNA.25087.11	BMPR1B.10550.37	NPFF.5617.41	SLC14A1.13430.50
Adipocytes	74.7632	-1.09437	0.308339	-0.917695	1.45572	-0.0690038	-0.691991	0.556569	3.11613	-0.0049653	1.27947	0.0407454	-0.0318304	0.381168	0.949961	-0.21663	-0.429591	1.42211	0	0	0	0	0	0	0	0	0	0	0	0	0	0	0	0	0	0	0	0	0	0	0	0	0	0	0	0	0	0	0
Alveolar cells type 1	73.9805	-0.65522	0	0	0	0	0	0	0	0	0	0	0	0	0	0	0	0	-0.258889	-0.181743	-2.48997	2.2128	-1.4345	-1.26339	0.0438105	-0.0218357	0	0	0	0	0	0	0	0	0	0	0	0	0	0	0	0	0	0	0	0	0	0	0
Alveolar cells type 2	74.3409	-0.592572	0	0	0	0	0	0	0	0	0	0	0	0	0	0	0	0	0	0	0	0	0	0	0	0	-0.386301	-0.0329371	-0.0040073	-0.0700289	-0.0118984	3.15979	0.323789	-1.39334	0	0	0	0	0	0	0	0	0	0	0	0	0	0	0
Astrocytes	74.6552	-0.737426	0	0	0	0	0	0	0	0	0	0	0	0	0	0	0	0	0	0	0	0	0	0	0	0	0	0	0	0	0	0	0	0	-0.26103	-0.199128	-0.108314	-0.0246612	-0.274989	-0.473471	-0.508565	-0.152035	-0.0030979	-0.076454	-0.386684	0.116242	-0.380739	-0.0005343	-0.383423
B-cells	73.7185	0.292078	0	0	0	0	0	0	0	0	0	0	0	0	0	0	0	0	0	0	0	0	0	0	0	0	0	0	0	0	0	0	0	0	0	0	0	0	0	0	0	0	0	0	0	0	0	0	0
Basal keratinocytes	73.9716	-0.616359	0	0	0	0	0	0	0	0	0	0	0	0	0	0	0	0	0	0	0	0	0	0	0	0	0	0	0	0	0	0	0	0	0	0	0	0	0	0	0	0	0	0	0	0	0	0	0
Basal respiratory cells	73.3707	0.446733	0	0	0	0	0	0	0	0	0	0	0	0	0	0	0	0	0	0	0	0	0	0	0	0	0	0	0	0	0	0	0	0	0	0	0	0	0	0	0	0	0	0	0	0	0	0	0
Basal squamous epithelial cells	73.6245	-0.718288	0	0	0	0	0	0	0	0	0	0	0	0	0	0	0	0	0	0	0	0	0	0	0	0	0	0	0	0	0	0	0	0	0	0	0	0	0	0	0	0	0	0	0	0	0	0	0
Bipolar cells	73.6333	-0.185034	0	0	0	0	0	0	0	0	0	0	0	0	0	0	0	0	0	0	0	0	0	0	0	0	0	0	0	0	0	0	0	0	0	0	0	0	0	0	0	0	0	0	0	0	0	0	0
Breast glandular cells	73.6181	0.0484535	0	0	0	0	0	0	0	0	0	0	0	0	0	0	0	0	0	0	0	0	0	0	0	0	0	0	0	0	0	0	0	0	0	0	0	0	0	0	0	0	0	0	0	0	0	0	0
Breast myoepithelial cells	73.5336	-0.555077	0	0	0	0	0	0	0	0	0	0	0	0	0	0	0	0	0	0	0	0	0	0	0	0	0	0	0	0	0	0	0	0	0	0	0	0	0	0	0	0	0	0	0	0	0	0	0
Cardiomyocytes	74.2218	0.346717	0	0	0	0	0	0	0	0	0	0	0	0	0	0	0	0	0	0	0	0	0	0	0	0	0	0	0	0	0	0	0	0	0	0	0	0	0	0	0	0	0	0	0	0	0	0	0
Cholangiocytes	74.1044	-1.09726	0	0	0	0	0	0	0	0	0	0	0	0	0	0	0	0	0	0	0	0	0	0	0	0	0	0	0	0	0	0	0	0	0	0	0	0	0	0	0	0	0	0	0	0	0	0	0
Ciliated cells	73.4323	-0.517848	0	0	0	0	0	0	0	0	0	0	0	0	0	0	0	0	0	0	0	0	0	0	0	0	0	0	0	0	0	0	0	0	0	0	0	0	0	0	0	0	0	0	0	0	0	0	0
Club cells	73.9212	-1.19564	0	0	0	0	0	0	0	0	0	0	0	0	0	0	0	0	0	0	0	0	0	0	0	0	0	0	0	0	0	0	0	0	0	0	0	0	0	0	0	0	0	0	0	0	0	0	0
Collecting duct cells	73.7846	-0.473589	0	0	0	0	0	0	0	0	0	0	0	0	0	0	0	0	0	0	0	0	0	0	0	0	0	0	0	0	0	0	0	0	0	0	0	0	0	0	0	0	0	0	0	0	0	0	0
Cone photoreceptor cells	73.7997	-0.715572	0	0	0	0	0	0	0	0	0	0	0	0	0	0	0	0	0	0	0	0	0	0	0	0	0	0	0	0	0	0	0	0	0	0	0	0	0	0	0	0	0	0	0	0	0	0	0
Cytotrophoblasts	74.0405	-0.842251	0	0	0	0	0	0	0	0	0	0	0	0	0	0	0	0	0	0	0	0	0	0	0	0	0	0	0	0	0	0	0	0	0	0	0	0	0	0	0	0	0	0	0	0	0	0	0
Distal enterocytes	73.72	-0.349002	0	0	0	0	0	0	0	0	0	0	0	0	0	0	0	0	0	0	0	0	0	0	0	0	0	0	0	0	0	0	0	0	0	0	0	0	0	0	0	0	0	0	0	0	0	0	0
Distal tubular cells	73.8746	-0.643891	0	0	0	0	0	0	0	0	0	0	0	0	0	0	0	0	0	0	0	0	0	0	0	0	0	0	0	0	0	0	0	0	0	0	0	0	0	0	0	0	0	0	0	0	0	0	0
Ductal cells	73.562	-0.652922	0	0	0	0	0	0	0	0	0	0	0	0	0	0	0	0	0	0	0	0	0	0	0	0	0	0	0	0	0	0	0	0	0	0	0	0	0	0	0	0	0	0	0	0	0	0	0
Endothelial cells	74.1502	-0.694698	0	0	0	0	0	0	0	0	0	0	0	0	0	0	0	0	0	0	0	0	0	0	0	0	0	0	0	0	0	0	0	0	0	0	0	0	0	0	0	0	0	0	0	0	0	0	0
Enteroendocrine cells	74.0198	-0.763381	0	0	0	0	0	0	0	0	0	0	0	0	0	0	0	0	0	0	0	0	0	0	0	0	0	0	0	0	0	0	0	0	0	0	0	0	0	0	0	0	0	0	0	0	0	0	0
Erythroid cells	74.1966	-0.387064	0	0	0	0	0	0	0	0	0	0	0	0	0	0	0	0	0	0	0	0	0	0	0	0	0	0	0	0	0	0	0	0	0	0	0	0	0	0	0	0	0	0	0	0	0	0	0
Excitatory neurons	73.7403	-0.118116	0	0	0	0	0	0	0	0	0	0	0	0	0	0	0	0	0	0	0	0	0	0	0	0	0	0	0	0	0	0	0	0	0	0	0	0	0	0	0	0	0	0	0	0	0	0	0
Exocrine glandular cells	73.6872	0.494197	0	0	0	0	0	0	0	0	0	0	0	0	0	0	0	0	0	0	0	0	0	0	0	0	0	0	0	0	0	0	0	0	0	0	0	0	0	0	0	0	0	0	0	0	0	0	0
Fibroblasts	74.0652	0.115683	0	0	0	0	0	0	0	0	0	0	0	0	0	0	0	0	0	0	0	0	0	0	0	0	0	0	0	0	0	0	0	0	0	0	0	0	0	0	0	0	0	0	0	0	0	0	0
Gastric mucus-secreting cells	75.1583	-2.51079	0	0	0	0	0	0	0	0	0	0	0	0	0	0	0	0	0	0	0	0	0	0	0	0	0	0	0	0	0	0	0	0	0	0	0	0	0	0	0	0	0	0	0	0	0	0	0
Glandular and luminal cells	73.5698	-0.368228	0	0	0	0	0	0	0	0	0	0	0	0	0	0	0	0	0	0	0	0	0	0	0	0	0	0	0	0	0	0	0	0	0	0	0	0	0	0	0	0	0	0	0	0	0	0	0
Hepatocytes	75.0823	-0.114707	0	0	0	0	0	0	0	0	0	0	0	0	0	0	0	0	0	0	0	0	0	0	0	0	0	0	0	0	0	0	0	0	0	0	0	0	0	0	0	0	0	0	0	0	0	0	0
NEFL-C1QL2 Projection Neurons	74.4283	-1.6696	0	0	0	0	0	0	0	0	0	0	0	0	0	0	0	0	0	0	0	0	0	0	0	0	0	0	0	0	0	0	0	0	0	0	0	0	0	0	0	0	0	0	0	0	0	0	0
Inhibitory neurons	75.5148	-1.27141	0	0	0	0	0	0	0	0	0	0	0	0	0	0	0	0	0	0	0	0	0	0	0	0	0	0	0	0	0	0	0	0	0	0	0	0	0	0	0	0	0	0	0	0	0	0	0
Intestinal goblet cells	73.9721	-0.916923	0	0	0	0	0	0	0	0	0	0	0	0	0	0	0	0	0	0	0	0	0	0	0	0	0	0	0	0	0	0	0	0	0	0	0	0	0	0	0	0	0	0	0	0	0	0	0
Ionocytes	74.092	-0.721217	0	0	0	0	0	0	0	0	0	0	0	0	0	0	0	0	0	0	0	0	0	0	0	0	0	0	0	0	0	0	0	0	0	0	0	0	0	0	0	0	0	0	0	0	0	0	0
Lymphatic endothelial cells	73.9561	-1.18236	0	0	0	0	0	0	0	0	0	0	0	0	0	0	0	0	0	0	0	0	0	0	0	0	0	0	0	0	0	0	0	0	0	0	0	0	0	0	0	0	0	0	0	0	0	0	0
Macrophages	74.8157	-0.466401	0	0	0	0	0	0	0	0	0	0	0	0	0	0	0	0	0	0	0	0	0	0	0	0	0	0	0	0	0	0	0	0	0	0	0	0	0	0	0	0	0	0	0	0	0	0	0
Melanocytes	73.6937	-0.715542	0	0	0	0	0	0	0	0	0	0	0	0	0	0	0	0	0	0	0	0	0	0	0	0	0	0	0	0	0	0	0	0	0	0	0	0	0	0	0	0	0	0	0	0	0	0	0
Mesothelial cells	74.5381	-0.622983	0	0	0	0	0	0	0	0	0	0	0	0	0	0	0	0	0	0	0	0	0	0	0	0	0	0	0	0	0	0	0	0	0	0	0	0	0	0	0	0	0	0	0	0	0	0	0
Microglial cells	74.157	-0.424184	0	0	0	0	0	0	0	0	0	0	0	0	0	0	0	0	0	0	0	0	0	0	0	0	0	0	0	0	0	0	0	0	0	0	0	0	0	0	0	0	0	0	0	0	0	0	0
Mucus glandular cells	73.8472	-0.347067	0	0	0	0	0	0	0	0	0	0	0	0	0	0	0	0	0	0	0	0	0	0	0	0	0	0	0	0	0	0	0	0	0	0	0	0	0	0	0	0	0	0	0	0	0	0	0
Muller glia cells	73.9047	-0.442514	0	0	0	0	0	0	0	0	0	0	0	0	0	0	0	0	0	0	0	0	0	0	0	0	0	0	0	0	0	0	0	0	0	0	0	0	0	0	0	0	0	0	0	0	0	0	0
NK-cells	74.944	-1.11534	0	0	0	0	0	0	0	0	0	0	0	0	0	0	0	0	0	0	0	0	0	0	0	0	0	0	0	0	0	0	0	0	0	0	0	0	0	0	0	0	0	0	0	0	0	0	0
Oligodendrocyte precursor cells	73.8646	1.76068	0	0	0	0	0	0	0	0	0	0	0	0	0	0	0	0	0	0	0	0	0	0	0	0	0	0	0	0	0	0	0	0	0	0	0	0	0	0	0	0	0	0	0	0	0	0	0
Oligodendrocytes	74.8256	-0.0313803	0	0	0	0	0	0	0	0	0	0	0	0	0	0	0	0	0	0	0	0	0	0	0	0	0	0	0	0	0	0	0	0	0	0	0	0	0	0	0	0	0	0	0	0	0	0	0
Pancreatic endocrine cells	74.8053	-1.25014	0	0	0	0	0	0	0	0	0	0	0	0	0	0	0	0	0	0	0	0	0	0	0	0	0	0	0	0	0	0	0	0	0	0	0	0	0	0	0	0	0	0	0	0	0	0	0
Paneth cells	73.8468	-0.434997	0	0	0	0	0	0	0	0	0	0	0	0	0	0	0	0	0	0	0	0	0	0	0	0	0	0	0	0	0	0	0	0	0	0	0	0	0	0	0	0	0	0	0	0	0	0	0
Plasma cells	74.6745	-0.725767	0	0	0	0	0	0	0	0	0	0	0	0	0	0	0	0	0	0	0	0	0	0	0	0	0	0	0	0	0	0	0	0	0	0	0	0	0	0	0	0	0	0	0	0	0	0	0
Proximal enterocytes	75.3036	-1.24302	0	0	0	0	0	0	0	0	0	0	0	0	0	0	0	0	0	0	0	0	0	0	0	0	0	0	0	0	0	0	0	0	0	0	0	0	0	0	0	0	0	0	0	0	0	0	0
Proximal tubular cells	74.1848	-0.527751	0	0	0	0	0	0	0	0	0	0	0	0	0	0	0	0	0	0	0	0	0	0	0	0	0	0	0	0	0	0	0	0	0	0	0	0	0	0	0	0	0	0	0	0	0	0	0
Rod photoreceptor cells	73.8002	-0.80756	0	0	0	0	0	0	0	0	0	0	0	0	0	0	0	0	0	0	0	0	0	0	0	0	0	0	0	0	0	0	0	0	0	0	0	0	0	0	0	0	0	0	0	0	0	0	0
Salivary duct cells	73.8504	-1.14425	0	0	0	0	0	0	0	0	0	0	0	0	0	0	0	0	0	0	0	0	0	0	0	0	0	0	0	0	0	0	0	0	0	0	0	0	0	0	0	0	0	0	0	0	0	0	0
Schwann cells	74.1683	-0.593679	0	0	0	0	0	0	0	0	0	0	0	0	0	0	0	0	0	0	0	0	0	0	0	0	0	0	0	0	0	0	0	0	0	0	0	0	0	0	0	0	0	0	0	0	0	0	0
Secretory cells	73.93	-0.871782	0	0	0	0	0	0	0	0	0	0	0	0	0	0	0	0	0	0	0	0	0	0	0	0	0	0	0	0	0	0	0	0	0	0	0	0	0	0	0	0	0	0	0	0	0	0	0
Serous glandular cells	74.2887	-1.04381	0	0	0	0	0	0	0	0	0	0	0	0	0	0	0	0	0	0	0	0	0	0	0	0	0	0	0	0	0	0	0	0	0	0	0	0	0	0	0	0	0	0	0	0	0	0	0
Skeletal myocytes	73.8093	0.606449	0	0	0	0	0	0	0	0	0	0	0	0	0	0	0	0	0	0	0	0	0	0	0	0	0	0	0	0	0	0	0	0	0	0	0	0	0	0	0	0	0	0	0	0	0	0	0
Smooth muscle cells	74.3223	0.0563794	0	0	0	0	0	0	0	0	0	0	0	0	0	0	0	0	0	0	0	0	0	0	0	0	0	0	0	0	0	0	0	0	0	0	0	0	0	0	0	0	0	0	0	0	0	0	0
Squamous epithelial cells	73.9493	-0.552953	0	0	0	0	0	0	0	0	0	0	0	0	0	0	0	0	0	0	0	0	0	0	0	0	0	0	0	0	0	0	0	0	0	0	0	0	0	0	0	0	0	0	0	0	0	0	0
Suprabasal keratinocytes	74.0631	-0.46867	0	0	0	0	0	0	0	0	0	0	0	0	0	0	0	0	0	0	0	0	0	0	0	0	0	0	0	0	0	0	0	0	0	0	0	0	0	0	0	0	0	0	0	0	0	0	0
T-cells	74.3796	-1.6827	0	0	0	0	0	0	0	0	0	0	0	0	0	0	0	0	0	0	0	0	0	0	0	0	0	0	0	0	0	0	0	0	0	0	0	0	0	0	0	0	0	0	0	0	0	0	0
Dendritic cells	73.8833	-0.0804168	0	0	0	0	0	0	0	0	0	0	0	0	0	0	0	0	0	0	0	0	0	0	0	0	0	0	0	0	0	0	0	0	0	0	0	0	0	0	0	0	0	0	0	0	0	0	0
Granulocytes	73.9945	0.754957	0	0	0	0	0	0	0	0	0	0	0	0	0	0	0	0	0	0	0	0	0	0	0	0	0	0	0	0	0	0	0	0	0	0	0	0	0	0	0	0	0	0	0	0	0	0	0
Monocytes	74.3781	0.148016	0	0	0	0	0	0	0	0	0	0	0	0	0	0	0	0	0	0	0	0	0	0	0	0	0	0	0	0	0	0	0	0	0	0	0	0	0	0	0	0	0	0	0	0	0	0	0
[truncated: 1,745 more columns]

## Sheet: ST8 UKB Cell Clock HR (sex and 
ST8: UKB Cell Clock HR (sex and age adjusted)
Condition	Cell Type	n	events	Extreme Age HR	Extreme Age HR_lower_95	Extreme Age HR_upper_95	Extreme Age p	Extreme Age BH_q	per Age Gap SD HR	per Age Gap SD HR_lower_95	per Age Gap SD HR_upper_95	per Age Gap SD p	per Age Gap SD BH_q
ALS	Adipocytes	44405	275	1.29247	0.706819	2.36339	0.404746	0.832851	0.974592	0.864621	1.09855	0.673528	0.866523
ALS	Alveolar cells type 2	44405	275	1.21787	0.665728	2.22795	0.522411	0.900456	1.04614	0.928303	1.17893	0.459417	0.866523
ALS	Astrocytes	44405	275	1.38001	0.733816	2.59525	0.317531	0.762074	1.03795	0.923577	1.16648	0.531773	0.866523
ALS	B cells	44405	275	0.5372	0.200109	1.44213	0.217456	0.586557	0.914788	0.811597	1.0311	0.144708	0.631455
ALS	Brain glia	44405	275	1.04704	0.494231	2.21818	0.904475	0.978789	1.04409	0.925363	1.17805	0.48359	0.866523
ALS	Cardiomyocytes	44405	275	1.48236	0.830781	2.64497	0.18271	0.553865	1.11542	0.994315	1.25128	0.0624946	0.49396
ALS	Cone photoreceptor cells	44405	275	1.61711	0.859851	3.04129	0.135842	0.501571	1.00961	0.89522	1.13861	0.876131	0.92429
ALS	Dendritic cells	44405	275	1.26497	0.672612	2.37899	0.46578	0.894297	1.11399	0.990379	1.25302	0.0720358	0.49396
ALS	Distal enterocytes	44405	275	1.44203	0.872308	2.38386	0.153488	0.526246	1.04535	0.936403	1.16697	0.429627	0.866523
ALS	Endothelial cells	44405	275	1.15006	0.569065	2.32423	0.696913	0.978789	1.03805	0.919514	1.17187	0.546075	0.866523
ALS	Enteroendocrine cells	44405	275	0.818232	0.404527	1.65503	0.576725	0.953683	1.00454	0.894563	1.12804	0.938961	0.958939
ALS	Excitatory neurons	44405	275	0.664072	0.247409	1.78244	0.416426	0.832851	1.05952	0.941464	1.19237	0.33746	0.866523
ALS	Exocrine glandular cells	44405	275	1.3135	0.736195	2.34353	0.355908	0.813503	0.970485	0.859326	1.09602	0.629298	0.866523
ALS	Fibroblasts	44405	275	0.900718	0.400958	2.02339	0.800094	0.978789	1.00069	0.889206	1.12615	0.990872	0.990872
ALS	Gastric mucus secreting cells	44405	275	0.988402	0.540637	1.80701	0.969768	0.978789	0.93544	0.827544	1.0574	0.285818	0.857455
ALS	Gastrointestinal epithelial	44405	275	0.926028	0.476072	1.80126	0.820896	0.978789	0.914132	0.811305	1.02999	0.140308	0.631455
ALS	Glandular cells	44405	275	0.858859	0.382297	1.92949	0.712547	0.978789	0.974845	0.863565	1.10046	0.680355	0.866523
ALS	Granulocytes	44405	275	1.50432	0.822884	2.75005	0.184622	0.553865	1.06309	0.945253	1.19561	0.307415	0.866523
ALS	Hepatocytes	44405	275	1.09454	0.51674	2.31839	0.813517	0.978789	1.05973	0.939326	1.19558	0.345767	0.866523
ALS	NEFL-C1QL2 projection neurons	44405	275	10.4161	7.81158	13.8889	2.35e-57	1.13e-55	1.7154	1.61933	1.81716	3.08e-75	1.48e-73
ALS	Immune cells	44405	275	1.03059	0.486591	2.18279	0.937269	0.978789	0.985139	0.873523	1.11102	0.80719	0.901049
ALS	Inhibitory neurons	44405	275	0.151997	0.0213321	1.08302	0.060054	0.385568	0.97416	0.864345	1.09793	0.667908	0.866523
ALS	Intestinal goblet cells	44405	275	1.02693	0.508268	2.07488	0.940958	0.978789	0.934726	0.827162	1.05628	0.279154	0.857455
ALS	Lymphatic endothelial cells	44405	275	1.02625	0.50768	2.0745	0.942483	0.978789	0.99115	0.87794	1.11896	0.885778	0.92429
ALS	Lymphoid lineage	44405	275	0.414593	0.132873	1.29362	0.129379	0.501571	0.931146	0.826162	1.04947	0.242462	0.857455
ALS	Macrophages	44405	275	1.1254	0.579079	2.18713	0.727478	0.978789	1.04954	0.93227	1.18155	0.423824	0.866523
ALS	Microglial cells	44405	275	1.55912	0.892815	2.72269	0.118429	0.501571	1.02832	0.913844	1.15714	0.642804	0.866523
ALS	Monocytes	44405	275	1.7453	0.999823	3.0466	0.0500688	0.385568	1.13117	1.00603	1.27188	0.0393468	0.447895
ALS	Muller glia cells	44405	275	0.749568	0.309404	1.81591	0.523139	0.900456	0.975361	0.864831	1.10002	0.684335	0.866523
ALS	Muscle cells	44405	275	2.39636	1.42223	4.0377	0.00102629	0.0164207	1.30026	1.16031	1.4571	6.21e-06	0.00014902
ALS	Myeloid lineage	44405	275	1.61002	0.880552	2.94379	0.121903	0.501571	1.02501	0.909395	1.15532	0.685838	0.866523
ALS	Nervous system	44405	275	2.01353	1.12874	3.59188	0.017783	0.213396	1.1006	0.976617	1.24033	0.115953	0.618416
ALS	Neurons	44405	275	1.63398	0.935823	2.85299	0.0842138	0.44914	1.12156	1.0017	1.25577	0.0466557	0.447895
ALS	NK cells	44405	275	1.12227	0.555424	2.26763	0.747874	0.978789	0.977535	0.868312	1.1005	0.707017	0.870175
ALS	Oligodendrocyte precursor cells	44405	275	0.654876	0.243982	1.75777	0.400733	0.832851	0.960318	0.85136	1.08322	0.509895	0.866523
ALS	Oligodendrocytes	44405	275	1.75339	0.982983	3.12762	0.057188	0.385568	1.10259	0.978721	1.24214	0.108219	0.618416
ALS	Plasma cells	44405	275	1.0674	0.52808	2.1575	0.855856	0.978789	1.0102	0.895895	1.13909	0.868419	0.92429
ALS	Proximal enterocytes	44405	275	0.803456	0.357733	1.80453	0.596052	0.953683	0.931831	0.825778	1.0515	0.252082	0.857455
ALS	Proximal tubular cells	44405	275	1.01985	0.504655	2.06102	0.956321	0.978789	1.03159	0.915996	1.16178	0.607971	0.866523
ALS	Respiratory epithelial	44405	275	1.17763	0.605831	2.28909	0.629702	0.975022	1.02531	0.908316	1.15736	0.685998	0.866523
ALS	Retinal cells	44405	275	0.936875	0.386721	2.26968	0.885157	0.978789	1.02552	0.908015	1.15823	0.684851	0.866523
ALS	Schwann cells	44405	275	1.3776	0.789254	2.40452	0.259651	0.655961	1.05217	0.936176	1.18254	0.393464	0.866523
ALS	Serous glandular cells	44405	275	1.01716	0.480125	2.15488	0.964573	0.978789	1.04906	0.93138	1.1816	0.430143	0.866523
ALS	Skeletal myocytes	44405	275	2.58604	1.58063	4.23095	0.000155106	0.00372255	1.2781	1.14207	1.43032	1.92e-05	0.000307418
ALS	Skin epithelial	44405	275	1.27557	0.601955	2.70299	0.525266	0.900456	0.982587	0.87077	1.10876	0.775651	0.897177
ALS	Smooth muscle cells	44405	275	1.48472	0.789551	2.79196	0.219959	0.586557	1.0673	0.94802	1.20158	0.281408	0.857455
ALS	Suprabasal keratinocytes	44405	275	0.989085	0.440405	2.22134	0.978789	0.978789	1.01867	0.903088	1.14905	0.763365	0.897177
ALS	T cells	44405	275	1.72742	0.96813	3.0822	0.0642614	0.385568	1.01678	0.902168	1.14596	0.78503	0.897177
Alzheimer's	Adipocytes	43883	702	1.71519	1.22073	2.40995	0.00187418	0.0128515	1.14055	1.06218	1.22471	0.000293768	0.000940057
Alzheimer's	Alveolar cells type 2	43883	702	0.857851	0.514151	1.43131	0.557172	0.652299	0.998364	0.923985	1.07873	0.966941	0.966941
Alzheimer's	Astrocytes	43883	702	4.69966	3.6978	5.97296	1.11e-36	5.31e-35	1.54302	1.48011	1.60861	1.07e-92	5.11e-91
Alzheimer's	B cells	43883	702	1.22184	0.798889	1.86872	0.355358	0.448873	0.975541	0.905446	1.05106	0.515106	0.575002
Alzheimer's	Brain glia	43883	702	1.94833	1.32591	2.86293	0.00068225	0.00707044	1.16385	1.07814	1.25638	0.000101209	0.000441638
Alzheimer's	Cardiomyocytes	43883	702	1.65519	1.16071	2.36034	0.00538491	0.0287195	1.1433	1.06391	1.2286	0.000264823	0.000940057
Alzheimer's	Cone photoreceptor cells	43883	702	1.27297	0.815922	1.98604	0.287538	0.394337	1.1354	1.05237	1.22497	0.00104684	0.00295578
Alzheimer's	Dendritic cells	43883	702	0.762043	0.45684	1.27114	0.297888	0.397183	1.01336	0.940237	1.09216	0.728421	0.776982
Alzheimer's	Distal enterocytes	43883	702	1.04587	0.737276	1.48363	0.801491	0.818545	1.02368	0.95581	1.09637	0.503704	0.575002
Alzheimer's	Endothelial cells	43883	702	1.38655	0.914955	2.10123	0.123333	0.236799	1.07408	0.995035	1.1594	0.0668943	0.107031
Alzheimer's	Enteroendocrine cells	43883	702	0.791406	0.526493	1.18961	0.260577	0.367874	1.01072	0.942779	1.08356	0.763933	0.797147
Alzheimer's	Excitatory neurons	43883	702	1.32286	0.82828	2.11275	0.241483	0.351248	1.13453	1.05552	1.21944	0.000609538	0.00182861
Alzheimer's	Exocrine glandular cells	43883	702	1.36305	0.950665	1.95432	0.0920294	0.19424	1.15994	1.08024	1.24552	4.4e-05	0.000211319
Alzheimer's	Fibroblasts	43883	702	2.38302	1.69596	3.34842	5.61e-07	8.98e-06	1.12473	1.04469	1.2109	0.00180281	0.00455447
Alzheimer's	Gastric mucus secreting cells	43883	702	1.17802	0.826199	1.67966	0.365367	0.449683	1.11421	1.03758	1.1965	0.00293346	0.00670505
Alzheimer's	Gastrointestinal epithelial	43883	702	0.962512	0.659207	1.40537	0.843159	0.843159	1.06584	0.994433	1.14237	0.0715119	0.110728
Alzheimer's	Glandular cells	43883	702	1.55042	1.06887	2.24893	0.020834	0.0708787	1.05898	0.983107	1.1407	0.130842	0.184717
Alzheimer's	Granulocytes	43883	702	1.4819	1.00153	2.19268	0.0491084	0.130956	1.08674	1.0101	1.16919	0.0257845	0.044202
Alzheimer's	Hepatocytes	43883	702	1.35149	0.875368	2.08657	0.174055	0.288091	1.1544	1.07079	1.24454	0.000181758	0.000727033
Alzheimer's	NEFL-C1QL2 projection neurons	43883	702	2.74079	2.01181	3.73391	1.65e-10	3.96e-09	1.45739	1.3764	1.54315	3.87e-38	9.29e-37
Alzheimer's	Immune cells	43883	702	1.38381	0.905001	2.11595	0.133798	0.240132	1.05689	0.979901	1.13993	0.15161	0.196687
Alzheimer's	Inhibitory neurons	43883	702	0.789201	0.445902	1.3968	0.416379	0.499655	1.13248	1.05047	1.22088	0.00117943	0.00314514
Alzheimer's	Intestinal goblet cells	43883	702	1.64181	1.14521	2.35377	0.00698097	0.0304624	1.18637	1.10376	1.27516	3.47e-06	2.38e-05
Alzheimer's	Lymphatic endothelial cells	43883	702	1.43304	0.987803	2.07895	0.0580456	0.146642	1.14318	1.06361	1.22872	0.000277762	0.000940057
Alzheimer's	Lymphoid lineage	43883	702	1.34822	0.897265	2.02581	0.150378	0.257791	1.06683	0.990682	1.14882	0.0868563	0.126336
Alzheimer's	Macrophages	43883	702	0.926263	0.579978	1.4793	0.748455	0.798352	1.04778	0.972226	1.1292	0.221597	0.272734
Alzheimer's	Microglial cells	43883	702	1.57008	1.09507	2.25114	0.0141257	0.0521566	1.19386	1.1111	1.28278	1.34e-06	1.07e-05
Alzheimer's	Monocytes	43883	702	1.41558	0.949543	2.11034	0.0880326	0.19424	1.11223	1.03278	1.19779	0.00490728	0.0107068
Alzheimer's	Muller glia cells	43883	702	0.871102	0.513117	1.47884	0.609318	0.680169	1.04904	0.972941	1.13109	0.212749	0.268735
Alzheimer's	Muscle cells	43883	702	1.89901	1.30859	2.75582	0.000736504	0.00707044	1.2229	1.13605	1.31639	8.62e-08	1.03e-06
Alzheimer's	Myeloid lineage	43883	702	1.42808	0.942202	2.1645	0.0930732	0.19424	1.10962	1.02985	1.19557	0.00628	0.0131061
Alzheimer's	Nervous system	43883	702	1.73435	1.15426	2.60598	0.00803586	0.0321434	1.18237	1.09576	1.27581	1.59e-05	8.46e-05
Alzheimer's	Neurons	43883	702	1.80168	1.26315	2.5698	0.00115653	0.00925227	1.24376	1.16315	1.32995	1.76e-10	2.81e-09
Alzheimer's	NK cells	43883	702	1.364	0.907811	2.04942	0.135074	0.240132	1.06683	0.991537	1.14784	0.083201	0.124802
Alzheimer's	Oligodendrocyte precursor cells	43883	702	1.77423	1.19858	2.62637	0.00416841	0.0250104	1.18233	1.09726	1.27401	1.1e-05	6.62e-05
Alzheimer's	Oligodendrocytes	43883	702	1.45254	0.958557	2.20109	0.0783392	0.188014	1.09047	1.01069	1.17655	0.0254692	0.044202
Alzheimer's	Plasma cells	43883	702	1.30498	0.875178	1.94585	0.191587	0.306539	1.09974	1.02227	1.18309	0.0107457	0.0206318
Alzheimer's	Proximal enterocytes	43883	702	1.57983	1.06772	2.33758	0.0221496	0.0708787	1.08599	1.0074	1.17072	0.0313798	0.0519389
Alzheimer's	Proximal tubular cells	43883	702	1.05788	0.685128	1.63342	0.799612	0.818545	1.05563	0.980329	1.13672	0.151613	0.196687
Alzheimer's	Respiratory epithelial	43883	702	1.14155	0.714775	1.82315	0.579415	0.662188	0.985348	0.910871	1.06591	0.712802	0.776982
Alzheimer's	Retinal cells	43883	702	0.901616	0.509488	1.59555	0.722114	0.787761	1.05982	0.981077	1.14488	0.140219	0.192301
Alzheimer's	Schwann cells	43883	702	1.26073	0.869159	1.8287	0.222087	0.339599	1.0959	1.01887	1.17876	0.0137945	0.0254668
Alzheimer's	Serous glandular cells	43883	702	0.601996	0.322421	1.12399	0.111141	0.222283	0.888158	0.823474	0.957923	0.0021105	0.0050652
Alzheimer's	Skeletal myocytes	43883	702	1.70023	1.16423	2.48299	0.00601425	0.0288684	1.20109	1.11672	1.29183	8.18e-07	7.85e-06
Alzheimer's	Skin epithelial	43883	702	1.58891	1.00705	2.50695	0.0465678	0.130956	1.00967	0.933884	1.09161	0.808951	0.826163
Alzheimer's	Smooth muscle cells	43883	702	1.52846	1.01726	2.29654	0.041112	0.123336	1.10501	1.0256	1.19056	0.00868227	0.0173645
Alzheimer's	Suprabasal keratinocytes	43883	702	1.32497	0.839848	2.09032	0.226399	0.339599	1.04476	0.967595	1.12807	0.263352	0.316022
Alzheimer's	T cells	43883	702	1.25574	0.795648	1.98188	0.328015	0.425533	0.964958	0.894503	1.04096	0.356446	0.417303
COPD	Adipocytes	43330	1999	3.02942	2.5794	3.55794	1.39e-41	1.66e-40	1.46529	1.40939	1.5234	1.33e-82	9.11e-82
COPD	Alveolar cells type 2	43330	1999	6.3061	5.57657	7.13106	1.89e-189	9.07e-188	1.99913	1.92134	2.08006	1.72e-256	8.26e-255
COPD	Astrocytes	43330	1999	1.81251	1.46701	2.23939	3.56e-08	4.27e-08	1.23084	1.18267	1.28097	2.05e-24	3.07e-24
COPD	B cells	43330	1999	2.29571	1.89692	2.77834	1.39e-17	2.66e-17	1.22878	1.17745	1.28234	2.97e-21	4.31e-21
COPD	Brain glia	43330	1999	3.25735	2.73119	3.88487	2e-39	1.6e-38	1.52605	1.46336	1.59142	7.76e-87	6.21e-86
COPD	Cardiomyocytes	43330	1999	2.72147	2.29787	3.22316	4.21e-31	1.84e-30	1.32816	1.2761	1.38235	5.52e-44	1.56e-43
COPD	Cone photoreceptor cells	43330	1999	1.22732	0.93648	1.6085	0.137699	0.140629	1.01072	0.96641	1.05706	0.641134	0.641134
COPD	Dendritic cells	43330	1999	2.4673	2.05988	2.95531	1.04e-22	2.63e-22	1.33	1.27493	1.38745	6.94e-40	1.59e-39
COPD	Distal enterocytes	43330	1999	1.2629	1.04166	1.53113	0.0175337	0.0191276	1.15538	1.11177	1.20071	1.88e-13	2.37e-13
COPD	Endothelial cells	43330	1999	1.65855	1.326	2.07449	9.36e-06	1.07e-05	1.05008	1.0036	1.09872	0.0343909	0.0351226
COPD	Enteroendocrine cells	43330	1999	2.2806	1.92573	2.70086	1.25e-21	2.85e-21	1.30402	1.2511	1.35918	3.53e-36	7.06e-36
COPD	Excitatory neurons	43330	1999	1.94228	1.55077	2.43264	7.47e-09	9.43e-09	1.18513	1.13958	1.23251	2.01e-17	2.68e-17
COPD	Exocrine glandular cells	43330	1999	3.40904	2.93622	3.958	2.57e-58	4.11e-57	1.56549	1.50791	1.62527	1.58e-121	2.53e-120
COPD	Fibroblasts	43330	1999	2.75926	2.29226	3.32141	7.49e-27	2.57e-26	1.34878	1.29297	1.40701	8.79e-44	2.34e-43
COPD	Gastric mucus secreting cells	43330	1999	2.29832	1.96144	2.69307	7.78e-25	2.33e-24	1.4774	1.42349	1.53336	4.39e-94	5.27e-93
COPD	Gastrointestinal epithelial	43330	1999	2.66377	2.27017	3.12561	3.14e-33	1.74e-32	1.43028	1.37481	1.488	2.42e-70	1.45e-69
COPD	Glandular cells	43330	1999	1.90079	1.5347	2.35421	4e-09	5.19e-09	1.21185	1.16016	1.26584	5.64e-18	7.74e-18
COPD	Granulocytes	43330	1999	2.35353	1.94649	2.84568	1e-18	2.01e-18	1.25476	1.20583	1.30569	5e-29	8.58e-29
COPD	Hepatocytes	43330	1999	2.17342	1.76491	2.67648	2.71e-13	4.48e-13	1.28925	1.23354	1.34747	1.78e-29	3.17e-29
COPD	NEFL-C1QL2 projection neurons	43330	1999	1.99364	1.62525	2.44554	3.61e-11	5.25e-11	1.11369	1.0674	1.16198	6.64e-07	7.59e-07
COPD	Immune cells	43330	1999	2.29804	1.88462	2.80214	1.99e-16	3.53e-16	1.27824	1.22386	1.33504	1.82e-28	3.01e-28
COPD	Inhibitory neurons	43330	1999	2.12943	1.73274	2.61694	6.65e-13	1.06e-12	1.11889	1.07034	1.16965	6.94e-07	7.75e-07
COPD	Intestinal goblet cells	43330	1999	2.2437	1.85715	2.7107	5.44e-17	1e-16	1.31914	1.26473	1.37589	5.23e-38	1.14e-37
COPD	Lymphatic endothelial cells	43330	1999	2.99888	2.53706	3.54476	6.51e-38	4.47e-37	1.33843	1.28533	1.39373	3.13e-45	9.4e-45
COPD	Lymphoid lineage	43330	1999	1.77416	1.43106	2.19953	1.71e-07	2e-07	1.16936	1.11964	1.22129	1.69e-12	2.03e-12
COPD	Macrophages	43330	1999	3.07374	2.60498	3.62685	2.29e-40	2.2e-39	1.49829	1.44012	1.55881	4.28e-89	4.11e-88
COPD	Microglial cells	43330	1999	2.45387	2.06134	2.92115	5.89e-24	1.57e-23	1.39221	1.33909	1.44744	2.16e-62	7.97e-62
COPD	Monocytes	43330	1999	2.46059	2.04726	2.95736	8.27e-22	1.98e-21	1.35206	1.29672	1.40976	1.93e-45	6.19e-45
COPD	Muller glia cells	43330	1999	1.23821	0.951411	1.61146	0.111955	0.116823	1.13354	1.08448	1.18483	2.83e-08	3.31e-08
COPD	Muscle cells	43330	1999	2.81956	2.3364	3.40265	3.14e-27	1.16e-26	1.44022	1.38224	1.50063	8.18e-68	4.36e-67
COPD	Myeloid lineage	43330	1999	2.8806	2.40642	3.44821	9.36e-31	3.74e-30	1.44715	1.38762	1.50923	1.2e-66	5.22e-66
COPD	Nervous system	43330	1999	1.60914	1.25894	2.05675	0.000145293	0.000162188	1.21816	1.16534	1.27337	2.64e-18	3.72e-18
COPD	Neurons	43330	1999	2.51467	2.10606	3.00256	2.14e-24	6.03e-24	1.36395	1.31614	1.4135	3.52e-65	1.41e-64
COPD	NK cells	43330	1999	1.91989	1.55907	2.36423	8.2e-10	1.09e-09	1.26963	1.21683	1.32473	3.24e-28	5.19e-28
COPD	Oligodendrocyte precursor cells	43330	1999	2.80099	2.30883	3.39805	1.51e-25	4.82e-25	1.38343	1.32569	1.44368	2.36e-50	8.07e-50
COPD	Oligodendrocytes	43330	1999	2.10229	1.7142	2.57823	9.6e-13	1.49e-12	1.26043	1.20661	1.31665	2.6e-25	4.03e-25
COPD	Plasma cells	43330	1999	2.87841	2.42215	3.42061	3.26e-33	1.74e-32	1.27075	1.21992	1.32371	1.27e-30	2.35e-30
COPD	Proximal enterocytes	43330	1999	2.41884	2.00666	2.91569	1.91e-20	4.17e-20	1.33966	1.28318	1.39862	2.12e-40	5.08e-40
COPD	Proximal tubular cells	43330	1999	1.99349	1.63618	2.42881	7.6e-12	1.14e-11	1.16838	1.11898	1.21996	1.66e-12	2.03e-12
COPD	Respiratory epithelial	43330	1999	5.4526	4.75457	6.2531	4.27e-130	1.03e-128	1.61346	1.56324	1.6653	3.28e-193	7.86e-192
COPD	Retinal cells	43330	1999	1.3475	1.02034	1.77955	0.0355598	0.0379305	0.918175	0.878185	0.959986	0.000171687	0.000187295
COPD	Schwann cells	43330	1999	1.83489	1.52221	2.21179	1.91e-10	2.7e-10	1.19103	1.14234	1.2418	2.24e-16	2.91e-16
COPD	Serous glandular cells	43330	1999	1.19087	0.917044	1.54646	0.190068	0.190068	1.0529	1.00737	1.10049	0.0222806	0.0232493
COPD	Skeletal myocytes	43330	1999	2.96421	2.47688	3.54742	1.96e-32	9.43e-32	1.4283	1.37183	1.4871	3.24e-67	1.55e-66
COPD	Skin epithelial	43330	1999	2.08601	1.6533	2.63199	5.69e-10	7.81e-10	1.30094	1.24413	1.36035	7.56e-31	1.45e-30
COPD	Smooth muscle cells	43330	1999	1.85771	1.49668	2.30583	1.94e-08	2.38e-08	1.08576	1.03904	1.13458	0.000246087	0.000262493
COPD	Suprabasal keratinocytes	43330	1999	2.27147	1.83854	2.80634	2.86e-14	4.9e-14	1.32096	1.26568	1.37867	2.73e-37	5.69e-37
COPD	T cells	43330	1999	2.38004	1.96499	2.88277	7.39e-19	1.54e-18	1.34911	1.29169	1.40908	1.67e-41	4.22e-41
heart failure	Adipocytes	43991	2028	4.45584	3.87745	5.12052	1.71e-98	8.23e-97	1.61028	1.5513	1.6715	3.38e-138	8.1e-137
heart failure	Alveolar cells type 2	43991	2028	2.79703	2.37452	3.29472	7.98e-35	1.74e-34	1.43149	1.37251	1.49301	1.13e-62	3.39e-62
heart failure	Astrocytes	43991	2028	2.53242	2.11156	3.03716	1.24e-23	1.92e-23	1.2964	1.24942	1.34514	3.12e-43	5.35e-43
heart failure	B cells	43991	2028	2.84507	2.39832	3.37505	3.68e-33	7.36e-33	1.34965	1.29496	1.40665	8.3e-46	1.73e-45
heart failure	Brain glia	43991	2028	3.44103	2.89407	4.09136	1.74e-44	4.92e-44	1.35812	1.30059	1.41821	1.11e-43	1.98e-43
heart failure	Cardiomyocytes	43991	2028	3.69257	3.17867	4.28954	1.91e-65	9.16e-65	1.53007	1.47347	1.58885	2.32e-108	1.59e-107
heart failure	Cone photoreceptor cells	43991	2028	2.33318	1.90818	2.85285	1.48e-16	1.78e-16	1.07811	1.0309	1.12749	0.000994387	0.00101554
heart failure	Dendritic cells	43991	2028	3.31456	2.82894	3.88355	1e-49	3.43e-49	1.46574	1.40662	1.52734	4.78e-74	1.64e-73
heart failure	Distal enterocytes	43991	2028	1.67362	1.42326	1.96802	4.69e-10	5.12e-10	1.19522	1.15265	1.23936	5.55e-22	6.34e-22
heart failure	Endothelial cells	43991	2028	2.70617	2.25483	3.24785	1.08e-26	1.86e-26	1.25444	1.20024	1.31108	8.25e-24	9.66e-24
heart failure	Enteroendocrine cells	43991	2028	2.27532	1.92952	2.6831	1.45e-22	2.1e-22	1.29081	1.2391	1.34467	1.92e-34	2.88e-34
heart failure	Excitatory neurons	43991	2028	2.328	1.89253	2.86367	1.27e-15	1.45e-15	1.25029	1.20654	1.29563	1.01e-34	1.57e-34
heart failure	Exocrine glandular cells	43991	2028	3.37598	2.91497	3.9099	2.56e-59	9.46e-59	1.51201	1.45523	1.57101	1.84e-99	8.84e-99
heart failure	Fibroblasts	43991	2028	4.62855	3.97698	5.38687	3.34e-87	3.21e-86	1.56844	1.50594	1.63352	2.25e-104	1.35e-103
heart failure	Gastric mucus secreting cells	43991	2028	2.3438	2.00633	2.73803	6.71e-27	1.24e-26	1.32414	1.27328	1.37703	7.66e-45	1.41e-44
heart failure	Gastrointestinal epithelial	43991	2028	2.65949	2.27464	3.10945	1.4e-34	2.92e-34	1.38398	1.33024	1.43989	3.36e-58	7.68e-58
heart failure	Glandular cells	43991	2028	2.70589	2.25571	3.2459	8.01e-27	1.42e-26	1.28416	1.23132	1.33926	1.89e-31	2.46e-31
heart failure	Granulocytes	43991	2028	3.78779	3.24234	4.425	3e-63	1.31e-62	1.4238	1.37638	1.47285	6.67e-93	2.46e-92
heart failure	Hepatocytes	43991	2028	3.42691	2.88281	4.0737	2.63e-44	7.02e-44	1.43329	1.37279	1.49646	3.67e-60	9.26e-60
heart failure	NEFL-C1QL2 projection neurons	43991	2028	2.76385	2.32022	3.29229	4.76e-30	9.13e-30	1.23737	1.19028	1.28632	5.31e-27	6.54e-27
heart failure	Immune cells	43991	2028	3.45195	2.91685	4.08521	4.05e-47	1.22e-46	1.45715	1.39653	1.52041	1.52e-67	4.87e-67
heart failure	Inhibitory neurons	43991	2028	2.32114	1.90181	2.83294	1.2e-16	1.48e-16	1.16896	1.11837	1.22185	4.65e-12	4.96e-12
heart failure	Intestinal goblet cells	43991	2028	3.11925	2.64516	3.6783	1.12e-41	2.68e-41	1.39855	1.34211	1.45738	2.48e-57	5.42e-57
heart failure	Lymphatic endothelial cells	43991	2028	4.53396	3.92928	5.2317	3.6e-95	8.64e-94	1.52447	1.46738	1.58377	5.65e-104	3.01e-103
heart failure	Lymphoid lineage	43991	2028	2.52811	2.10803	3.03191	1.47e-23	2.21e-23	1.29813	1.24407	1.35454	2.69e-33	3.69e-33
heart failure	Macrophages	43991	2028	3.25757	2.78142	3.81523	1.38e-48	4.42e-48	1.51022	1.45229	1.57046	8.38e-95	3.66e-94
heart failure	Microglial cells	43991	2028	4.27291	3.71604	4.91323	2.27e-92	3.64e-91	1.56504	1.50892	1.62325	1.07e-127	1.29e-126
heart failure	Monocytes	43991	2028	3.71533	3.18526	4.33362	1.09e-62	4.34e-62	1.52317	1.46343	1.58535	2.1e-94	8.41e-94
heart failure	Muller glia cells	43991	2028	1.85716	1.49261	2.31075	2.82e-08	3.01e-08	1.23279	1.18012	1.28781	5.8e-21	6.47e-21
heart failure	Muscle cells	43991	2028	4.65017	3.99571	5.41182	9.11e-88	1.09e-86	1.57722	1.51558	1.64137	3.71e-111	2.97e-110
heart failure	Myeloid lineage	43991	2028	3.95455	3.37911	4.62798	7.97e-66	4.25e-65	1.60725	1.54313	1.67403	1.64e-115	1.57e-114
heart failure	Nervous system	43991	2028	2.59647	2.12337	3.17498	1.44e-20	1.98e-20	1.28346	1.22812	1.34129	1.28e-28	1.61e-28
heart failure	Neurons	43991	2028	3.96252	3.41902	4.59242	9.41e-75	6.46e-74	1.48782	1.4423	1.53478	1.3e-138	6.25e-137
heart failure	NK cells	43991	2028	2.07805	1.70587	2.53144	3.76e-13	4.19e-13	1.29375	1.24066	1.34912	2.04e-33	2.88e-33
heart failure	Oligodendrocyte precursor cells	43991	2028	2.64666	2.16823	3.23065	1.09e-21	1.54e-21	1.30438	1.24948	1.36168	8.99e-34	1.31e-33
heart failure	Oligodendrocytes	43991	2028	3.28582	2.77189	3.89504	9.02e-43	2.28e-42	1.36773	1.30989	1.42813	8.75e-46	1.75e-45
heart failure	Plasma cells	43991	2028	3.93339	3.38077	4.57634	2.48e-70	1.49e-69	1.38106	1.32857	1.43563	5.93e-60	1.42e-59
heart failure	Proximal enterocytes	43991	2028	2.57507	2.14721	3.08819	1.93e-24	3.19e-24	1.42763	1.36851	1.4893	3.71e-61	9.89e-61
heart failure	Proximal tubular cells	43991	2028	2.98613	2.53451	3.51823	4.51e-39	1.03e-38	1.40853	1.35254	1.46684	1.58e-61	4.45e-61
heart failure	Respiratory epithelial	43991	2028	2.34752	1.93984	2.84088	1.82e-18	2.29e-18	1.30302	1.25048	1.35777	1.98e-36	3.17e-36
heart failure	Retinal cells	43991	2028	1.42939	1.09072	1.87321	0.00961338	0.00961338	0.992969	0.949311	1.03864	0.758424	0.758424
heart failure	Schwann cells	43991	2028	2.08533	1.74786	2.48795	3.36e-16	3.93e-16	1.24918	1.19922	1.30122	1.2e-26	1.44e-26
heart failure	Serous glandular cells	43991	2028	1.52613	1.21342	1.91943	0.000302012	0.000308438	1.08523	1.03871	1.13384	0.000253334	0.000264348
heart failure	Skeletal myocytes	43991	2028	4.43805	3.81751	5.15946	8.95e-84	7.16e-83	1.61193	1.55133	1.67489	1.02e-131	1.63e-130
heart failure	Skin epithelial	43991	2028	1.81847	1.41733	2.33313	2.56e-06	2.68e-06	1.22122	1.16771	1.27717	2.27e-18	2.47e-18
heart failure	Smooth muscle cells	43991	2028	2.44941	2.01595	2.97608	1.96e-19	2.54e-19	1.33747	1.28449	1.39263	3.69e-45	7.09e-45
heart failure	Suprabasal keratinocytes	43991	2028	2.75724	2.26542	3.35584	4.6e-24	7.36e-24	1.342	1.28573	1.40074	2.71e-41	4.48e-41
heart failure	T cells	43991	2028	2.40165	1.9908	2.8973	5.55e-20	7.4e-20	1.30219	1.2469	1.35993	8.42e-33	1.12e-32
type 2 diabetes	Adipocytes	41815	2496	2.6304	2.23652	3.09365	1.51e-31	1.04e-30	1.45057	1.39864	1.50442	5.49e-89	3.77e-88
type 2 diabetes	Alveolar cells type 2	41815	2496	1.54024	1.28883	1.84069	2.03e-06	2.78e-06	1.19563	1.15042	1.24263	1.05e-19	1.58e-19
type 2 diabetes	Astrocytes	41815	2496	2.24404	1.87449	2.68645	1.32e-18	4.52e-18	1.29366	1.24932	1.33959	1.95e-47	5.5e-47
type 2 diabetes	B cells	41815	2496	1.43067	1.155	1.77213	0.00103979	0.00124775	1.15382	1.10988	1.19951	5.12e-13	6.47e-13
type 2 diabetes	Brain glia	41815	2496	2.01356	1.66421	2.43624	6.06e-13	1.21e-12	1.26494	1.21619	1.31564	9.87e-32	2.06e-31
type 2 diabetes	Cardiomyocytes	41815	2496	2.3403	1.96977	2.78053	4.09e-22	1.96e-21	1.45794	1.40717	1.51053	1.51e-96	1.81e-95
type 2 diabetes	Cone photoreceptor cells	41815	2496	1.32131	1.04348	1.6731	0.0207002	0.022582	0.906452	0.8712	0.943131	1.22e-06	1.42e-06
type 2 diabetes	Dendritic cells	41815	2496	2.27562	1.91764	2.70044	4.69e-21	1.81e-20	1.38167	1.33019	1.43514	1.61e-62	5.52e-62
type 2 diabetes	Distal enterocytes	41815	2496	1.87024	1.58755	2.20326	7e-14	1.46e-13	1.30549	1.26145	1.35107	2.42e-52	7.73e-52
type 2 diabetes	Endothelial cells	41815	2496	1.19096	0.946311	1.49885	0.136326	0.139226	0.931687	0.894173	0.970775	0.000739294	0.000825258
type 2 diabetes	Enteroendocrine cells	41815	2496	1.7837	1.49226	2.13206	2.05e-10	3.78e-10	1.1547	1.11069	1.20045	3.99e-13	5.31e-13
type 2 diabetes	Excitatory neurons	41815	2496	1.42436	1.1249	1.80355	0.00331078	0.00378375	1.09127	1.05006	1.13411	8.73e-06	9.98e-06
type 2 diabetes	Exocrine glandular cells	41815	2496	1.81096	1.50064	2.18544	5.92e-10	9.8e-10	1.2232	1.17607	1.27222	9.23e-24	1.43e-23
type 2 diabetes	Fibroblasts	41815	2496	2.89468	2.42265	3.45868	1.23e-31	9.86e-31	1.47226	1.41724	1.52941	3.62e-88	2.17e-87
type 2 diabetes	Gastric mucus secreting cells	41815	2496	1.79678	1.53003	2.11004	8.89e-13	1.71e-12	1.17393	1.1304	1.21914	8.96e-17	1.3e-16
type 2 diabetes	Gastrointestinal epithelial	41815	2496	1.77561	1.48172	2.12778	4.99e-10	8.56e-10	1.23163	1.18565	1.27939	7.19e-27	1.28e-26
type 2 diabetes	Glandular cells	41815	2496	1.2379	0.970955	1.57823	0.0850417	0.0887392	0.999288	0.95934	1.0409	0.972692	0.972692
type 2 diabetes	Granulocytes	41815	2496	2.17909	1.81649	2.61407	4.94e-17	1.58e-16	1.35132	1.30627	1.39792	7.51e-68	3.6e-67
type 2 diabetes	Hepatocytes	41815	2496	2.25056	1.85422	2.73162	2.26e-16	6.78e-16	1.25951	1.20972	1.31136	3.59e-29	6.88e-29
type 2 diabetes	NEFL-C1QL2 projection neurons	41815	2496	1.51025	1.21626	1.87532	0.000189676	0.000246066	1.00136	0.961577	1.04279	0.947651	0.967814
type 2 diabetes	Immune cells	41815	2496	2.09485	1.72743	2.54044	5.67e-14	1.24e-13	1.34338	1.292	1.39681	8.8e-50	2.64e-49
type 2 diabetes	Inhibitory neurons	41815	2496	1.38194	1.09143	1.74977	0.00721908	0.00805851	1.03263	0.991937	1.07498	0.117511	0.125345
type 2 diabetes	Intestinal goblet cells	41815	2496	1.76045	1.44258	2.14837	2.6e-08	3.67e-08	1.17895	1.1331	1.22666	4.16e-16	5.88e-16
type 2 diabetes	Lymphatic endothelial cells	41815	2496	1.80146	1.47325	2.20279	9.7e-09	1.41e-08	1.16389	1.1185	1.21111	7.49e-14	1.03e-13
type 2 diabetes	Lymphoid lineage	41815	2496	2.10565	1.74346	2.54307	1.06e-14	2.41e-14	1.30193	1.25236	1.35346	1.72e-40	4.35e-40
type 2 diabetes	Macrophages	41815	2496	3.15324	2.71025	3.66864	5.29e-50	8.46e-49	1.4597	1.40768	1.51364	9.31e-93	8.94e-92
type 2 diabetes	Microglial cells	41815	2496	3.35357	2.86959	3.91917	2.73e-52	6.54e-51	1.56095	1.50805	1.6157	2.22e-141	1.07e-139
type 2 diabetes	Monocytes	41815	2496	2.3556	1.97797	2.80531	7.16e-22	3.12e-21	1.39218	1.34047	1.44589	8.53e-66	3.72e-65
type 2 diabetes	Muller glia cells	41815	2496	1.57342	1.27033	1.94883	3.3e-05	4.4e-05	1.32762	1.27697	1.38027	2.91e-46	7.75e-46
type 2 diabetes	Muscle cells	41815	2496	2.25944	1.84927	2.76058	1.52e-15	4.06e-15	1.23935	1.19	1.29076	4.21e-25	6.73e-25
type 2 diabetes	Myeloid lineage	41815	2496	3.88131	3.32948	4.52461	2.67e-67	1.28e-65	1.61483	1.55581	1.6761	2.09e-140	5.02e-139
type 2 diabetes	Nervous system	41815	2496	1.90111	1.53829	2.34951	2.75e-09	4.25e-09	1.23879	1.19023	1.28934	9.13e-26	1.57e-25
type 2 diabetes	Neurons	41815	2496	1.83768	1.52029	2.22134	3.17e-10	5.64e-10	1.2408	1.19736	1.28582	1.8e-32	3.93e-32
type 2 diabetes	NK cells	41815	2496	2.80958	2.37694	3.32097	9.55e-34	9.17e-33	1.48799	1.43344	1.54461	1.34e-96	1.81e-95
type 2 diabetes	Oligodendrocyte precursor cells	41815	2496	1.86373	1.52117	2.28344	1.88e-09	3e-09	1.23084	1.18339	1.28018	3.94e-25	6.52e-25
type 2 diabetes	Oligodendrocytes	41815	2496	2.54393	2.14	3.0241	3.52e-26	2.11e-25	1.40038	1.34708	1.45578	6.93e-65	2.77e-64
type 2 diabetes	Plasma cells	41815	2496	1.48702	1.1962	1.84856	0.000352325	0.000445042	1.04466	1.0028	1.08827	0.0362764	0.0395742
type 2 diabetes	Proximal enterocytes	41815	2496	2.09515	1.73741	2.52656	9.74e-15	2.34e-14	1.4001	1.34681	1.4555	8.38e-65	3.1e-64
type 2 diabetes	Proximal tubular cells	41815	2496	2.42808	2.04374	2.88469	6.1e-24	3.26e-23	1.46792	1.41479	1.52305	1.46e-92	1.16e-91
type 2 diabetes	Respiratory epithelial	41815	2496	2.22214	1.8817	2.62416	4.91e-21	1.81e-20	1.28107	1.23481	1.32907	8.73e-40	2.09e-39
type 2 diabetes	Retinal cells	41815	2496	0.981388	0.737453	1.30601	0.897472	0.897472	0.865691	0.832495	0.900211	4.84e-13	6.28e-13
type 2 diabetes	Schwann cells	41815	2496	1.33501	1.10272	1.61622	0.00305116	0.00357209	1.13824	1.09588	1.18224	2.21e-11	2.66e-11
type 2 diabetes	Serous glandular cells	41815	2496	1.23645	0.982501	1.55605	0.0703741	0.0750657	1.01554	0.975929	1.05675	0.447536	0.466994
type 2 diabetes	Skeletal myocytes	41815	2496	2.18985	1.79723	2.66825	7.53e-15	1.9e-14	1.26615	1.21663	1.3177	4.54e-31	9.07e-31
type 2 diabetes	Skin epithelial	41815	2496	1.51112	1.20221	1.8994	0.000402559	0.000495457	1.1526	1.10761	1.19942	2.73e-12	3.36e-12
type 2 diabetes	Smooth muscle cells	41815	2496	2.94033	2.48749	3.47561	1.28e-36	1.54e-35	1.40709	1.35763	1.45836	4.57e-78	2.44e-77
type 2 diabetes	Suprabasal keratinocytes	41815	2496	2.2473	1.85145	2.72777	2.59e-16	7.31e-16	1.27948	1.23041	1.3305	4.73e-35	1.08e-34
type 2 diabetes	T cells	41815	2496	1.80327	1.48428	2.19082	2.92e-09	4.37e-09	1.24585	1.19787	1.29575	5.25e-28	9.7e-28
stroke	Adipocytes	43646	1386	2.57485	2.09019	3.17189	6.15e-19	9.84e-18	1.25541	1.19416	1.31979	4.91e-19	1.97e-18
stroke	Alveolar cells type 2	43646	1386	2.52962	2.05878	3.10815	1.03e-18	1.23e-17	1.26416	1.20008	1.33166	1.03e-18	3.65e-18
stroke	Astrocytes	43646	1386	1.92316	1.49633	2.47175	3.26e-07	5.22e-07	1.24694	1.18907	1.30763	8.82e-20	7.05e-19
stroke	B cells	43646	1386	2.0297	1.59297	2.58618	1.03e-08	2.28e-08	1.22663	1.16526	1.29124	6.19e-15	1.57e-14
stroke	Brain glia	43646	1386	2.19255	1.70563	2.81847	8.94e-10	2.38e-09	1.25878	1.1938	1.32729	1.73e-17	5.54e-17
stroke	Cardiomyocytes	43646	1386	1.89228	1.49237	2.39936	1.4e-07	2.32e-07	1.22384	1.16409	1.28666	2.58e-15	6.88e-15
stroke	Cone photoreceptor cells	43646	1386	1.90575	1.45851	2.49014	2.29e-06	3.34e-06	1.08431	1.02708	1.14473	0.00343325	0.00358252
stroke	Dendritic cells	43646	1386	2.03197	1.60755	2.56845	3.01e-09	7.22e-09	1.26604	1.20254	1.33289	2.57e-19	1.49e-18
stroke	Distal enterocytes	43646	1386	1.08593	0.851291	1.38524	0.506867	0.506867	1.11095	1.06006	1.16428	1.09e-05	1.22e-05
stroke	Endothelial cells	43646	1386	2.19638	1.7295	2.7893	1.1e-10	3.32e-10	1.18879	1.12678	1.25422	2.51e-10	3.65e-10
stroke	Enteroendocrine cells	43646	1386	1.82355	1.46327	2.27253	8.81e-08	1.57e-07	1.19564	1.13704	1.25727	3.2e-12	6.14e-12
stroke	Excitatory neurons	43646	1386	1.44698	1.06041	1.97446	0.019811	0.0211317	1.12397	1.06885	1.18193	5.22e-06	5.97e-06
stroke	Exocrine glandular cells	43646	1386	2.46124	2.00771	3.01722	4.42e-18	4.24e-17	1.30119	1.23841	1.36715	1.71e-25	2.74e-24
stroke	Fibroblasts	43646	1386	2.33351	1.83146	2.97319	7.1e-12	2.62e-11	1.26432	1.20078	1.33121	4.87e-19	1.97e-18
stroke	Gastric mucus secreting cells	43646	1386	1.55313	1.2424	1.94158	0.000110769	0.000139919	1.18748	1.12978	1.24813	1.37e-11	2.34e-11
stroke	Gastrointestinal epithelial	43646	1386	2.05846	1.6668	2.54215	2.02e-11	6.92e-11	1.25388	1.19344	1.31737	2.8e-19	1.49e-18
stroke	Glandular cells	43646	1386	1.81252	1.39606	2.35322	8.01e-06	1.1e-05	1.16369	1.10407	1.22652	1.61e-08	2.08e-08
stroke	Granulocytes	43646	1386	1.9898	1.5566	2.54357	3.97e-08	7.93e-08	1.19052	1.13268	1.25131	6.73e-12	1.22e-11
stroke	Hepatocytes	43646	1386	1.79933	1.3673	2.36786	2.75e-05	3.57e-05	1.17737	1.11582	1.24232	2.51e-09	3.45e-09
stroke	NEFL-C1QL2 projection neurons	43646	1386	3.02888	2.46536	3.72122	5.01e-26	2.4e-24	1.24712	1.19032	1.30664	1.62e-20	1.84e-19
stroke	Immune cells	43646	1386	2.3151	1.82321	2.93969	5.64e-12	2.26e-11	1.18516	1.12391	1.24975	3.5e-10	4.94e-10
stroke	Inhibitory neurons	43646	1386	1.8824	1.44384	2.45417	2.95e-06	4.17e-06	1.10982	1.05205	1.17076	0.000133203	0.000145313
stroke	Intestinal goblet cells	43646	1386	2.26842	1.80748	2.84692	1.58e-12	6.88e-12	1.2452	1.18268	1.31103	7.19e-17	2.03e-16
stroke	Lymphatic endothelial cells	43646	1386	2.51924	2.02468	3.13461	1.17e-16	8e-16	1.21601	1.15537	1.27984	6.74e-14	1.47e-13
stroke	Lymphoid lineage	43646	1386	1.64986	1.2627	2.15573	0.0002431	0.00029172	1.18871	1.12825	1.25241	8.55e-11	1.28e-10
stroke	Macrophages	43646	1386	2.36098	1.89559	2.94061	1.73e-14	9.21e-14	1.31501	1.25064	1.38271	1.1e-26	2.63e-25
stroke	Microglial cells	43646	1386	2.84218	2.33086	3.46567	5.56e-25	1.33e-23	1.37584	1.31165	1.44317	3.83e-39	1.84e-37
stroke	Monocytes	43646	1386	1.89551	1.48021	2.42734	4.02e-07	6.22e-07	1.22868	1.16659	1.29407	7e-15	1.68e-14
stroke	Muller glia cells	43646	1386	1.4056	1.04088	1.89812	0.0263237	0.0274682	1.1002	1.04299	1.16056	0.000457337	0.000487826
stroke	Muscle cells	43646	1386	2.55107	2.01432	3.23086	7.84e-15	4.7e-14	1.25405	1.18974	1.32183	3.49e-17	1.05e-16
stroke	Myeloid lineage	43646	1386	2.13086	1.66681	2.72409	1.57e-09	3.96e-09	1.26544	1.201	1.33334	1.07e-18	3.65e-18
stroke	Nervous system	43646	1386	2.14224	1.65026	2.78088	1.05e-08	2.28e-08	1.16866	1.10769	1.23299	1.19e-08	1.59e-08
stroke	Neurons	43646	1386	2.27981	1.82573	2.84683	3.54e-13	1.7e-12	1.24494	1.18741	1.30526	1.13e-19	7.78e-19
stroke	NK cells	43646	1386	1.64387	1.25814	2.14787	0.000269417	0.000315416	1.19766	1.13751	1.26099	6.86e-12	1.22e-11
stroke	Oligodendrocyte precursor cells	43646	1386	1.83736	1.38886	2.4307	2.04e-05	2.72e-05	1.2176	1.15476	1.28386	3.27e-13	6.83e-13
stroke	Oligodendrocytes	43646	1386	1.97419	1.53314	2.54211	1.35e-07	2.31e-07	1.23275	1.16939	1.29955	7.7e-15	1.76e-14
stroke	Plasma cells	43646	1386	2.02028	1.58556	2.57418	1.28e-08	2.67e-08	1.2031	1.14361	1.26569	8.92e-13	1.78e-12
stroke	Proximal enterocytes	43646	1386	1.97545	1.54537	2.52522	5.49e-08	1.02e-07	1.26742	1.20316	1.33512	4.39e-19	1.97e-18
stroke	Proximal tubular cells	43646	1386	2.08278	1.64772	2.63272	8.39e-10	2.37e-09	1.16138	1.10229	1.22363	1.96e-08	2.48e-08
stroke	Respiratory epithelial	43646	1386	2.16343	1.71131	2.73499	1.11e-10	3.32e-10	1.19043	1.12993	1.25417	5.75e-11	8.9e-11
stroke	Retinal cells	43646	1386	1.62269	1.18918	2.21423	0.00226886	0.00247512	1.03414	0.979069	1.0923	0.229243	0.229243
stroke	Schwann cells	43646	1386	1.79164	1.42754	2.24859	4.88e-07	7.32e-07	1.15355	1.09638	1.21369	3.62e-08	4.46e-08
stroke	Serous glandular cells	43646	1386	1.11855	0.81018	1.54428	0.495995	0.506548	1.05803	1.0033	1.11574	0.0373835	0.0381789
stroke	Skeletal myocytes	43646	1386	2.63741	2.10315	3.3074	4.57e-17	3.66e-16	1.2753	1.21136	1.34261	1.92e-20	1.84e-19
stroke	Skin epithelial	43646	1386	1.67633	1.237	2.2717	0.000863394	0.000986735	1.19788	1.13505	1.26418	5.07e-11	8.11e-11
stroke	Smooth muscle cells	43646	1386	2.01548	1.56523	2.59524	5.53e-08	1.02e-07	1.15414	1.09514	1.21631	8.54e-08	1.03e-07
stroke	Suprabasal keratinocytes	43646	1386	1.72982	1.29699	2.3071	0.00019155	0.000235753	1.19486	1.13338	1.25967	3.94e-11	6.53e-11
stroke	T cells	43646	1386	1.54442	1.17044	2.0379	0.00212289	0.00236974	1.13751	1.07861	1.19963	2.04e-06	2.38e-06
lung cancer	Adipocytes	44415	462	2.59009	1.84252	3.64099	5.47719	4.32e-08	1.35352	1.24776	1.46826	3.05e-13	1.46e-12
lung cancer	Alveolar cells type 2	44415	462	8.38701	6.68492	10.5225	18.3763	2.04e-75	2.30868	2.13078	2.50144	6e-93	1.44e-91
lung cancer	Astrocytes	44415	462	1.79084	1.1668	2.74865	2.66576	0.00768156	1.15264	1.05851	1.25514	0.00108221	0.00161601
lung cancer	B cells	44415	462	1.6182	1.03339	2.53396	2.10355	0.0354176	1.11524	1.01987	1.21953	0.0167885	0.0201461
lung cancer	Brain glia	44415	462	4.30687	3.14584	5.89639	9.11093	8.17e-20	1.63563	1.50251	1.78054	6.58e-30	1.05e-28
lung cancer	Cardiomyocytes	44415	462	1.99005	1.34864	2.93653	3.46676	0.000526781	1.10956	1.01563	1.21217	0.021235	0.0248605
lung cancer	Cone photoreceptor cells	44415	462	1.52369	0.925196	2.50935	1.65454	0.0980176	0.996218	0.907596	1.09349	0.936467	0.936467
lung cancer	Dendritic cells	44415	462	1.65827	1.08046	2.54508	2.31409	0.0206628	1.13742	1.03938	1.24471	0.00511303	0.00645857
lung cancer	Distal enterocytes	44415	462	1.10931	0.728814	1.68845	0.484019	0.628372	1.17211	1.08253	1.26911	9.04e-05	0.000155014
lung cancer	Endothelial cells	44415	462	1.47783	0.910291	2.3992	1.57982	0.114148	0.963392	0.876356	1.05907	0.440123	0.480134
lung cancer	Enteroendocrine cells	44415	462	2.14652	1.53213	3.00729	4.44007	8.99e-06	1.17973	1.08298	1.28512	0.000153102	0.000253411
lung cancer	Excitatory neurons	44415	462	2.30816	1.50388	3.54259	3.82685	0.000129791	1.20732	1.11639	1.30566	2.41e-06	4.82e-06
lung cancer	Exocrine glandular cells	44415	462	2.39345	1.70263	3.36456	5.02277	5.09e-07	1.39206	1.2842	1.50897	9.02e-16	7.22e-15
lung cancer	Fibroblasts	44415	462	1.6662	1.03973	2.67012	2.12195	0.0338419	1.20365	1.10128	1.31554	4.36e-05	7.76e-05
lung cancer	Gastric mucus secreting cells	44415	462	2.02122	1.43817	2.84063	4.0527	5.06e-05	1.46097	1.35284	1.57774	4.33e-22	5.2e-21
lung cancer	Gastrointestinal epithelial	44415	462	2.63926	1.93225	3.60497	6.10039	1.06e-09	1.36937	1.26297	1.48474	2.59e-14	1.77e-13
lung cancer	Glandular cells	44415	462	1.77605	1.14598	2.75253	2.56957	0.0101824	1.14913	1.05	1.25763	0.00252871	0.00355883
lung cancer	Granulocytes	44415	462	1.77236	1.15492	2.71988	2.61916	0.00881468	1.1541	1.05884	1.25792	0.001111	0.00161601
lung cancer	Hepatocytes	44415	462	0.733568	0.364595	1.47595	-0.868612	0.38506	1.15259	1.05085	1.26417	0.00259498	0.00355883
lung cancer	NEFL-C1QL2 projection neurons	44415	462	1.53716	0.970564	2.43452	1.83264	0.0668559	1.03356	0.94352	1.1322	0.477803	0.509657
lung cancer	Immune cells	44415	462	2.64155	1.81368	3.84731	5.06341	4.12e-07	1.27463	1.16507	1.3945	1.21e-07	2.91e-07
lung cancer	Inhibitory neurons	44415	462	2.95083	2.03742	4.27375	5.72589	1.03e-08	1.40705	1.28566	1.5399	1.19e-13	6.32e-13
lung cancer	Intestinal goblet cells	44415	462	1.53768	0.98225	2.40717	1.88168	0.0598796	1.26854	1.16324	1.38337	7.45e-08	1.88e-07
lung cancer	Lymphatic endothelial cells	44415	462	2.19257	1.50462	3.19505	4.08663	4.38e-05	1.25157	1.14998	1.36214	2.04e-07	4.66e-07
lung cancer	Lymphoid lineage	44415	462	1.76544	1.13942	2.73542	2.5442	0.010953	1.12429	1.02716	1.2306	0.0110473	0.0135967
lung cancer	Macrophages	44415	462	2.23618	1.53513	3.25738	4.19334	2.75e-05	1.38144	1.2706	1.50194	3.67e-14	2.2e-13
lung cancer	Microglial cells	44415	462	1.87602	1.26247	2.78775	3.11334	0.00184985	1.29873	1.19498	1.41148	7.58e-10	2.6e-09
lung cancer	Monocytes	44415	462	2.00333	1.33857	2.99823	3.37747	0.000731551	1.29685	1.18869	1.41486	4.91e-09	1.47e-08
lung cancer	Muller glia cells	44415	462	1.38116	0.825479	2.3109	1.22967	0.218821	1.07407	0.979383	1.17791	0.129124	0.144139
lung cancer	Muscle cells	44415	462	2.57666	1.75647	3.77985	4.84131	1.29e-06	1.34443	1.23354	1.46529	1.59e-11	6.96e-11
lung cancer	Myeloid lineage	44415	462	2.96906	2.08297	4.2321	6.01764	1.77e-09	1.34639	1.23346	1.46965	2.84e-11	1.14e-10
lung cancer	Nervous system	44415	462	1.95803	1.23696	3.09944	2.86753	0.00413694	1.26444	1.15353	1.38602	5.46e-07	1.19e-06
lung cancer	Neurons	44415	462	3.45374	2.5219	4.72988	7.72582	1.11e-14	1.36787	1.27295	1.46988	1.38e-17	1.33e-16
lung cancer	NK cells	44415	462	2.05859	1.36483	3.10499	3.44328	0.000574703	1.14541	1.04757	1.25237	0.00287935	0.00383913
lung cancer	Oligodendrocyte precursor cells	44415	462	2.58955	1.7298	3.87661	4.62209	3.8e-06	1.30951	1.19738	1.43215	3.55e-09	1.14e-08
lung cancer	Oligodendrocytes	44415	462	2.41256	1.63538	3.55909	4.43952	9.02e-06	1.23901	1.13172	1.35646	3.52e-06	6.76e-06
lung cancer	Plasma cells	44415	462	2.15153	1.45785	3.17528	3.85828	0.000114187	1.26739	1.16614	1.37742	2.43e-08	6.85e-08
lung cancer	Proximal enterocytes	44415	462	1.85987	1.21195	2.85416	2.83975	0.00451494	1.14324	1.0438	1.25216	0.0039344	0.00510408
lung cancer	Proximal tubular cells	44415	462	1.29709	0.798917	2.1059	1.05204	0.292781	1.02875	0.9388	1.12733	0.543697	0.567336
lung cancer	Respiratory epithelial	44415	462	8.46612	6.68688	10.7188	17.7459	1.85e-70	1.8039	1.70859	1.90454	1.12e-100	5.4e-99
lung cancer	Retinal cells	44415	462	0.998138	0.515919	1.93108	-0.00553454	0.995584	0.852562	0.778151	0.934089	0.000618567	0.000989707
lung cancer	Schwann cells	44415	462	1.531	1.01499	2.30935	2.03095	0.0422598	1.0902	0.99725	1.19181	0.0575071	0.0657224
lung cancer	Serous glandular cells	44415	462	1.32669	0.792858	2.21994	1.07628	0.281803	1.16836	1.06626	1.28023	0.000852065	0.00131933
lung cancer	Skeletal myocytes	44415	462	2.45486	1.67329	3.60147	4.59256	4.38e-06	1.32898	1.22098	1.44653	4.8e-11	1.77e-10
lung cancer	Skin epithelial	44415	462	2.24325	1.4169	3.55154	3.44657	0.000567761	1.29281	1.17763	1.41926	6.88e-08	1.84e-07
lung cancer	Smooth muscle cells	44415	462	1.27233	0.747388	2.16596	0.8873	0.374917	0.985016	0.897131	1.08151	0.751528	0.767518
lung cancer	Suprabasal keratinocytes	44415	462	2.18051	1.40739	3.37835	3.48983	0.000483337	1.22565	1.11975	1.34156	1.02e-05	1.88e-05
lung cancer	T cells	44415	462	1.30715	0.781136	2.1874	1.01968	0.30788	1.24633	1.13837	1.36452	1.9e-06	3.97e-06
lymphoma	Adipocytes	44339	154	0.630457	0.200988	1.97762	-0.790909	0.428997	1.04698	0.894644	1.22525	0.56715	0.68058
lymphoma	Alveolar cells type 2	44339	154	1.55186	0.760685	3.16592	1.20805	0.227026	1.27702	1.09693	1.48668	0.00161725	0.00597137
lymphoma	Astrocytes	44339	154	1.2454	0.510708	3.03703	0.482537	0.629424	1.12824	0.968979	1.31367	0.120159	0.213616
lymphoma	B cells	44339	154	6.62565	4.24955	10.3303	8.34489	7.13e-17	1.75006	1.52664	2.00617	9.64e-16	1.54e-14
lymphoma	Brain glia	44339	154	0.770291	0.245578	2.41613	-0.447476	0.654531	0.882057	0.74897	1.03879	0.132601	0.227316
lymphoma	Cardiomyocytes	44339	154	1.79657	0.881177	3.66291	1.61196	0.10697	1.2567	1.08555	1.45483	0.00222091	0.00761454
lymphoma	Cone photoreceptor cells	44339	154	0.855859	0.272883	2.68429	-0.26689	0.789554	0.823517	0.705342	0.961492	0.0140149	0.035406
lymphoma	Dendritic cells	44339	154	2.3677	1.24675	4.49652	2.63394	0.00843997	1.30327	1.11966	1.517	0.00062901	0.00274477
lymphoma	Distal enterocytes	44339	154	1.47229	0.739201	2.9324	1.10037	0.271169	1.08682	0.938198	1.25899	0.267129	0.377123
lymphoma	Endothelial cells	44339	154	2.6866	1.41432	5.10337	3.01892	0.00253674	1.18904	1.0141	1.39416	0.0329721	0.079133
lymphoma	Enteroendocrine cells	44339	154	1.33091	0.622228	2.84676	0.736928	0.461166	1.11885	0.959475	1.30469	0.152043	0.251658
lymphoma	Excitatory neurons	44339	154	1.51252	0.62026	3.6883	0.909811	0.362922	0.98535	0.836541	1.16063	0.859762	0.859762
lymphoma	Exocrine glandular cells	44339	154	1.18564	0.523935	2.68304	0.408674	0.682779	1.14568	0.982339	1.33619	0.0831054	0.159562
lymphoma	Fibroblasts	44339	154	2.30136	1.1286	4.69277	2.2928	0.0218597	1.16086	0.993489	1.35643	0.0604124	0.126078
lymphoma	Gastric mucus secreting cells	44339	154	0.313859	0.0777716	1.26662	-1.62796	0.103534	0.976895	0.831305	1.14798	0.776487	0.847076
lymphoma	Gastrointestinal epithelial	44339	154	1.53825	0.753587	3.13995	1.1829	0.236848	1.04087	0.89079	1.21623	0.6141	0.718947
lymphoma	Glandular cells	44339	154	2.4313	1.23904	4.77082	2.58321	0.00978862	1.21727	1.04237	1.42152	0.0129786	0.0346096
lymphoma	Granulocytes	44339	154	10.0858	6.86095	14.8264	11.7572	6.49e-32	1.88179	1.7461	2.02801	1.38e-61	6.64e-60
lymphoma	Hepatocytes	44339	154	1.435	0.588507	3.49905	0.794183	0.427089	0.892811	0.759191	1.04995	0.170456	0.259493
lymphoma	NEFL-C1QL2 projection neurons	44339	154	0.728236	0.232094	2.28497	-0.543581	0.58673	0.982975	0.836994	1.15442	0.834177	0.851926
lymphoma	Immune cells	44339	154	5.22482	3.19532	8.54335	6.59036	4.39e-11	1.72515	1.49106	1.99598	2.31e-13	2.22e-12
lymphoma	Inhibitory neurons	44339	154	1.3932	0.57133	3.39733	0.729129	0.465923	1.01872	0.86843	1.19502	0.819845	0.851926
lymphoma	Intestinal goblet cells	44339	154	0.915477	0.339134	2.47129	-0.1743	0.86163	1.11909	0.956813	1.30889	0.159224	0.254758
lymphoma	Lymphatic endothelial cells	44339	154	2.98208	1.65253	5.3813	3.62782	0.000285829	1.42874	1.24506	1.63952	3.74e-07	1.89e-06
lymphoma	Lymphoid lineage	44339	154	5.40362	3.34148	8.73838	6.87949	6.01e-12	1.63343	1.40911	1.89346	7.5e-11	6e-10
lymphoma	Macrophages	44339	154	1.60189	0.750293	3.42008	1.2176	0.223374	1.08868	0.930346	1.27396	0.289318	0.396779
lymphoma	Microglial cells	44339	154	1.07251	0.439636	2.61641	0.153839	0.877736	1.06505	0.910681	1.24559	0.430189	0.529463
lymphoma	Monocytes	44339	154	3.25091	1.84139	5.73936	4.06519	4.8e-05	1.455	1.2587	1.68192	3.95e-07	1.89e-06
lymphoma	Muller glia cells	44339	154	0.80517	0.256713	2.52538	-0.371566	0.710216	1.02055	0.869521	1.19782	0.803373	0.851926
lymphoma	Muscle cells	44339	154	1.74162	0.768788	3.94549	1.32979	0.183589	1.25561	1.07521	1.46629	0.00402424	0.0128776
lymphoma	Myeloid lineage	44339	154	1.29455	0.530836	3.15704	0.567607	0.570302	1.08334	0.923968	1.27021	0.324139	0.432185
lymphoma	Nervous system	44339	154	1.45505	0.596693	3.54816	0.824638	0.409577	0.858295	0.733003	1.005	0.0576938	0.125877
lymphoma	Neurons	44339	154	1.84013	0.902555	3.75166	1.67791	0.0933646	1.26656	1.10457	1.45229	0.000712999	0.002852
lymphoma	NK cells	44339	154	2.36563	1.20618	4.6396	2.50547	0.012229	1.14144	0.976968	1.33361	0.0956191	0.176528
lymphoma	Oligodendrocyte precursor cells	44339	154	0.570911	0.141468	2.30398	-0.787453	0.431017	1.10243	0.939927	1.29304	0.230696	0.335558
lymphoma	Oligodendrocytes	44339	154	1.28085	0.525292	3.12319	0.544303	0.586233	0.9639	0.819753	1.13339	0.6564	0.750172
lymphoma	Plasma cells	44339	154	5.53884	3.45845	8.87067	7.12389	1.05e-12	1.58335	1.4054	1.78384	4.2e-14	5.03e-13
lymphoma	Proximal enterocytes	44339	154	0.471038	0.116723	1.90088	-1.05762	0.290228	1.07464	0.917106	1.25922	0.373445	0.484469
lymphoma	Proximal tubular cells	44339	154	3.27341	1.85347	5.78117	4.0864	4.38e-05	1.5419	1.33975	1.77456	1.55e-09	1.06e-08
lymphoma	Respiratory epithelial	44339	154	2.11816	1.07964	4.15564	2.18287	0.0290457	1.15381	0.986768	1.34912	0.0729632	0.145926
lymphoma	Retinal cells	44339	154	1.35202	0.500655	3.65114	0.595042	0.551815	0.933667	0.795143	1.09632	0.402224	0.508073
lymphoma	Schwann cells	44339	154	4.13306	2.58329	6.61256	5.9182	3.25e-09	1.49023	1.30414	1.70287	4.57e-09	2.74e-08
lymphoma	Serous glandular cells	44339	154	1.58734	0.701386	3.5924	1.10882	0.267506	1.11647	0.952852	1.30818	0.172995	0.259493
lymphoma	Skeletal myocytes	44339	154	1.94763	0.910791	4.16478	1.71904	0.0856077	1.24404	1.06738	1.44995	0.00519931	0.0155979
lymphoma	Skin epithelial	44339	154	0.944897	0.301129	2.96494	-0.0971472	0.92261	1.02489	0.872689	1.20364	0.764356	0.847076
lymphoma	Smooth muscle cells	44339	154	1.32268	0.542451	3.22514	0.614969	0.538575	1.17435	1.00688	1.36967	0.040628	0.0928641
lymphoma	Suprabasal keratinocytes	44339	154	3.11631	1.64137	5.91665	3.4749	0.000511036	1.21904	1.04342	1.42421	0.0125742	0.0346096
lymphoma	T cells	44339	154	6.75682	4.33349	10.5353	8.43057	3.44e-17	1.81017	1.5684	2.08921	4.94e-16	1.19e-14
death	Adipocytes	44458	5649	3.43155	3.13829	3.75221	3.58e-161	3.43e-160	1.46464	1.43144	1.49861	2.06e-233	2.48e-232
death	Alveolar cells type 2	44458	5649	3.51442	3.21373	3.84323	5.3e-167	6.36e-166	1.46386	1.42755	1.50109	2.28e-194	1.37e-193
death	Astrocytes	44458	5649	3.00107	2.71298	3.31975	4.5e-101	1.35e-100	1.36261	1.33494	1.39085	4.84e-192	2.58e-191
death	B cells	44458	5649	2.65612	2.39165	2.94983	1.88e-74	3.6e-74	1.30076	1.26863	1.3337	2.44e-94	4.18e-94
death	Brain glia	44458	5649	3.28604	2.96148	3.64617	2.38e-111	7.63e-111	1.39377	1.35837	1.4301	4.08e-141	1.09e-140
death	Cardiomyocytes	44458	5649	2.66719	2.41379	2.94719	1.13e-82	2.59e-82	1.32931	1.29804	1.36133	1.69e-121	3.85e-121
death	Cone photoreceptor cells	44458	5649	2.12105	1.87443	2.40011	8.97e-33	1.03e-32	1.10485	1.07569	1.1348	2.73e-13	2.85e-13
death	Dendritic cells	44458	5649	2.66733	2.41016	2.95194	3.22e-80	7.02e-80	1.34072	1.30752	1.37477	3e-116	6.55e-116
death	Distal enterocytes	44458	5649	1.51262	1.36623	1.67469	1.6e-15	1.67e-15	1.16837	1.14279	1.19452	3.5e-43	4e-43
death	Endothelial cells	44458	5649	2.23513	1.98923	2.51141	1.1e-41	1.43e-41	1.2068	1.17529	1.23914	4.32e-44	5.06e-44
death	Enteroendocrine cells	44458	5649	1.98564	1.79162	2.20068	4.56e-39	5.76e-39	1.24193	1.21182	1.27279	4.51e-67	6.01e-67
death	Excitatory neurons	44458	5649	2.26439	1.99883	2.56524	9.58e-38	1.18e-37	1.23094	1.20388	1.2586	5.4e-75	7.62e-75
death	Exocrine glandular cells	44458	5649	3.18533	2.91399	3.48194	1.75e-143	1.2e-142	1.4555	1.42229	1.48948	5.42e-223	5.21e-222
death	Fibroblasts	44458	5649	3.72623	3.38062	4.10717	1.36e-154	1.09e-153	1.43437	1.39924	1.47037	6.82e-179	2.97e-178
death	Gastric mucus secreting cells	44458	5649	2.03985	1.85007	2.2491	1.95e-46	2.6e-46	1.294	1.26383	1.32489	9.83e-102	1.81e-101
death	Gastrointestinal epithelial	44458	5649	2.46488	2.24213	2.70976	8.95e-78	1.87e-77	1.36236	1.33059	1.39488	1.52e-145	4.55e-145
death	Glandular cells	44458	5649	2.43226	2.17314	2.72227	5.95e-54	8.93e-54	1.27797	1.24614	1.31061	5.11e-81	7.91e-81
death	Granulocytes	44458	5649	2.98184	2.69533	3.29881	1e-99	2.83e-99	1.34134	1.31198	1.37135	3.64e-149	1.17e-148
death	Hepatocytes	44458	5649	2.38906	2.12353	2.6878	1.45e-47	1.99e-47	1.29796	1.26441	1.3324	7.38e-85	1.18e-84
death	NEFL-C1QL2 projection neurons	44458	5649	3.40283	3.09408	3.7424	1.69e-140	9.01e-140	1.3502	1.32227	1.37871	1.83e-174	7.3e-174
death	Immune cells	44458	5649	2.77707	2.49265	3.09395	1.23e-76	2.47e-76	1.35002	1.3158	1.38512	3.42e-116	7.13e-116
death	Inhibitory neurons	44458	5649	1.92268	1.6911	2.18597	1.8e-23	1.92e-23	1.16604	1.13565	1.19725	4.12e-30	4.4e-30
death	Intestinal goblet cells	44458	5649	2.92359	2.64625	3.22999	8.4e-99	2.24e-98	1.37692	1.3435	1.41117	1.28e-143	3.62e-143
death	Lymphatic endothelial cells	44458	5649	3.34831	3.05064	3.67502	9.15e-143	5.49e-142	1.41392	1.38147	1.44714	7.14e-188	3.43e-187
death	Lymphoid lineage	44458	5649	2.09333	1.86172	2.35375	4.93e-35	5.77e-35	1.23003	1.19887	1.262	2.45e-56	2.94e-56
death	Macrophages	44458	5649	3.07771	2.7963	3.38745	7.69e-117	2.84e-116	1.41143	1.37788	1.44581	2.3e-173	8.48e-173
death	Microglial cells	44458	5649	3.22689	2.94368	3.53736	6.7e-138	2.93e-137	1.42665	1.39415	1.45991	1.2e-200	9.63e-200
death	Monocytes	44458	5649	3.074	2.78681	3.39078	1.57e-111	5.38e-111	1.41378	1.37953	1.44887	1.34e-168	4.59e-168
death	Muller glia cells	44458	5649	1.96078	1.72841	2.2244	1.29e-25	1.4e-25	1.18926	1.1585	1.22085	2.02e-38	2.26e-38
death	Muscle cells	44458	5649	4.3853	4.00245	4.80477	8.99e-221	4.32e-219	1.55124	1.51517	1.58816	6.19e-293	9.9e-292
death	Myeloid lineage	44458	5649	3.47645	3.15533	3.83025	4.17e-140	2e-139	1.4625	1.42662	1.49927	9.54e-198	6.54e-197
death	Nervous system	44458	5649	2.61009	2.31905	2.93766	5.88e-57	9.1e-57	1.28806	1.25457	1.32244	3.98e-79	5.97e-79
death	Neurons	44458	5649	3.86045	3.53454	4.21642	5.96e-198	9.53e-197	1.4538	1.42611	1.48203	0	0
death	NK cells	44458	5649	2.13757	1.90216	2.40212	2.71e-37	3.26e-37	1.24363	1.21258	1.27547	4.29e-64	5.42e-64
death	Oligodendrocyte precursor cells	44458	5649	2.75341	2.45255	3.09117	5.64e-66	1e-65	1.36114	1.32704	1.39612	2.13e-125	5.12e-125
death	Oligodendrocytes	44458	5649	2.98462	2.69041	3.311	9.44e-95	2.38e-94	1.33017	1.29634	1.36489	1.92e-104	3.69e-104
death	Plasma cells	44458	5649	2.86043	2.58565	3.1644	1.8e-92	4.32e-92	1.29134	1.26075	1.32267	4.86e-97	8.64e-97
death	Proximal enterocytes	44458	5649	2.52871	2.26871	2.81851	4.88e-63	8.36e-63	1.33247	1.29885	1.36697	2.12e-107	4.24e-107
death	Proximal tubular cells	44458	5649	2.53141	2.28003	2.81052	7.57e-68	1.4e-67	1.28304	1.25145	1.31542	1.61e-85	2.66e-85
death	Respiratory epithelial	44458	5649	3.19484	2.89427	3.52663	1.8e-117	7.19e-117	1.349	1.31723	1.38154	8.35e-134	2.11e-133
death	Retinal cells	44458	5649	1.60394	1.37859	1.86611	9.56e-10	9.77e-10	1.00287	0.97618	1.03029	0.83495	0.83495
death	Schwann cells	44458	5649	2.19099	1.9767	2.42852	1.91e-50	2.78e-50	1.24688	1.2168	1.27771	3.71e-70	5.08e-70
death	Serous glandular cells	44458	5649	1.41739	1.22992	1.63343	1.44e-06	1.44e-06	1.07634	1.04844	1.10498	3.99e-08	4.08e-08
death	Skeletal myocytes	44458	5649	4.18701	3.82415	4.58431	1.8e-210	4.31e-209	1.54058	1.5056	1.57638	1.21e-297	2.91e-296
death	Skin epithelial	44458	5649	2.17657	1.90068	2.4925	2.39e-29	2.67e-29	1.19125	1.15972	1.22363	1.89e-37	2.06e-37
death	Smooth muscle cells	44458	5649	2.52796	2.25705	2.83138	7.16e-58	1.14e-57	1.26505	1.23385	1.29703	4.7e-76	6.83e-76
death	Suprabasal keratinocytes	44458	5649	2.4914	2.20928	2.80955	3.97e-50	5.6e-50	1.24571	1.21377	1.27849	1.01e-61	1.24e-61
death	T cells	44458	5649	2.51143	2.24896	2.80453	4.29e-60	7.11e-60	1.25658	1.22428	1.28974	3.2e-66	4.16e-66

## Sheet: ST9 UKB Cell Clock HR (sex, age
ST8: UKB Cell Clock HR (sex, age, and renal adjusted)
Condition	Cell Type	N	events	Extreme Age HR	Extreme Age HR_lower_95	Extreme Age HR_upper_95	Extreme Age p	Extreme Age BH_q	per Age Gap SD HR	per Age Gap SD HR_lower_95	per Age Gap SD HR_upper_95	per Age Gap SD p	per Age Gap SD BH_q
ALS	Adipocytes	22434	142	1.37938	0.574251	3.31335	0.47191	0.730699	0.980107	0.808644	1.18793	0.837728	0.948364
ALS	Alveolar cells type 2	22434	142	1.16564	0.508207	2.67356	0.717438	0.883001	1.04643	0.880316	1.24389	0.606843	0.910233
ALS	Astrocytes	22434	142	1.53665	0.666689	3.54182	0.313277	0.605965	1.14846	0.971778	1.35726	0.104353	0.471457
ALS	B cells	22434	142	0.498078	0.121205	2.04679	0.333727	0.605965	0.840904	0.704223	1.00411	0.055538	0.333228
ALS	Brain glia	22434	142	1.78362	0.764579	4.16086	0.180605	0.604374	1.02395	0.857277	1.22303	0.794005	0.948364
ALS	Cardiomyocytes	22434	142	1.95019	0.895519	4.24696	0.0925508	0.540723	1.25594	1.04523	1.50912	0.0150088	0.144084
ALS	Cone photoreceptor cells	22434	142	1.57338	0.625027	3.96067	0.335931	0.605965	0.963244	0.811508	1.14335	0.668503	0.910233
ALS	Dendritic cells	22434	142	1.71245	0.767592	3.82036	0.188867	0.604374	1.1192	0.932297	1.34357	0.22705	0.54492
ALS	Distal enterocytes	22434	142	1.71071	0.881221	3.32099	0.112651	0.540723	1.11137	0.954131	1.29452	0.174875	0.54492
ALS	Endothelial cells	22434	142	1.2834	0.513616	3.20692	0.59333	0.861567	1.10013	0.919195	1.31667	0.297917	0.639779
ALS	Enteroendocrine cells	22434	142	0.57723	0.18179	1.83286	0.351237	0.605965	0.949517	0.801358	1.12507	0.54951	0.909534
ALS	Excitatory neurons	22434	142	0.93702	0.297101	2.95525	0.911616	0.99449	1.10887	0.941506	1.30599	0.215733	0.54492
ALS	Exocrine glandular cells	22434	142	1.46864	0.659912	3.26848	0.346375	0.605965	0.994331	0.828569	1.19325	0.951277	0.951277
ALS	Fibroblasts	22434	142	0.826074	0.257226	2.65292	0.748225	0.89787	0.960741	0.807765	1.14269	0.650823	0.910233
ALS	Gastric mucus secreting cells	22434	142	1.39667	0.673687	2.89553	0.369111	0.610943	0.962451	0.806522	1.14853	0.671276	0.910233
ALS	Gastrointestinal epithelial	22434	142	0.790561	0.284541	2.19647	0.652157	0.861567	0.864055	0.723013	1.03261	0.108042	0.471457
ALS	Glandular cells	22434	142	1.06957	0.39069	2.92811	0.895858	0.99449	0.983437	0.827536	1.16871	0.849576	0.948364
ALS	Granulocytes	22434	142	1.56825	0.664912	3.69882	0.304041	0.605965	1.13905	0.956311	1.3567	0.144488	0.533493
ALS	Hepatocytes	22434	142	2.04154	0.867893	4.80229	0.101977	0.540723	1.0895	0.910036	1.30434	0.350605	0.647271
ALS	NEFL-C1QL2 projection neurons	22434	142	11.9093	7.85152	18.0643	2.17e-31	1.04e-29	1.66049	1.5408	1.78947	2.76e-40	1.33e-38
ALS	Immune cells	22434	142	0.730532	0.226847	2.35258	0.598739	0.861567	0.916415	0.767359	1.09443	0.335172	0.64353
ALS	Inhibitory neurons	22434	142	1.03e-07	0	Inf	0.992142	0.999334	0.988644	0.835429	1.16996	0.894247	0.951277
ALS	Intestinal goblet cells	22434	142	1.22868	0.484985	3.1128	0.664124	0.861567	0.912445	0.758324	1.09789	0.331709	0.64353
ALS	Lymphatic endothelial cells	22434	142	1.53287	0.621796	3.77886	0.353479	0.605965	1.07007	0.876106	1.30696	0.506887	0.86895
ALS	Lymphoid lineage	22434	142	0.771978	0.241397	2.46875	0.662593	0.861567	0.904102	0.759826	1.07577	0.255723	0.584509
ALS	Macrophages	22434	142	0.415656	0.100418	1.72051	0.225779	0.605965	0.884912	0.737101	1.06236	0.18978	0.54492
ALS	Microglial cells	22434	142	1.51837	0.678701	3.39684	0.309351	0.605965	1.04651	0.88116	1.24289	0.604369	0.910233
ALS	Monocytes	22434	142	1.46238	0.615503	3.47448	0.389343	0.62295	1.15303	0.962079	1.38187	0.123198	0.492791
ALS	Muller glia cells	22434	142	1.05e-07	0	Inf	0.992199	0.999334	0.844346	0.712963	0.999939	0.0499129	0.333228
ALS	Muscle cells	22434	142	2.27091	0.977664	5.27484	0.0564605	0.387158	1.49241	1.23392	1.80504	3.69e-05	0.000590263
ALS	Myeloid lineage	22434	142	1.68403	0.706939	4.01159	0.239245	0.605965	1.00906	0.841413	1.21011	0.922491	0.951277
ALS	Nervous system	22434	142	2.18356	1.00618	4.73866	0.048202	0.385616	1.18433	1.00077	1.40155	0.0489569	0.333228
ALS	Neurons	22434	142	2.47805	1.27911	4.80081	0.00715436	0.11447	1.26613	1.0959	1.46279	0.00135955	0.0163147
ALS	NK cells	22434	142	1.66934	0.72049	3.86777	0.231968	0.605965	1.01088	0.849159	1.20339	0.903206	0.951277
ALS	Oligodendrocyte precursor cells	22434	142	0.922521	0.28952	2.93951	0.89151	0.99449	1.03739	0.869989	1.237	0.682675	0.910233
ALS	Oligodendrocytes	22434	142	2.29401	1.07135	4.91202	0.0325639	0.344022	1.13341	0.944946	1.35945	0.177119	0.54492
ALS	Plasma cells	22434	142	1.61292	0.660213	3.94043	0.294197	0.605965	1.1743	0.969155	1.42288	0.100968	0.471457
ALS	Proximal enterocytes	22434	142	1.20998	0.48256	3.03394	0.684446	0.864564	0.931555	0.779138	1.11379	0.436694	0.776344
ALS	Proximal tubular cells	22434	142	1.7593	0.789117	3.9223	0.167275	0.604374	1.1206	0.935575	1.34222	0.216193	0.54492
ALS	Respiratory epithelial	22434	142	1.72619	0.798101	3.73352	0.165437	0.604374	1.02798	0.862369	1.2254	0.758148	0.948364
ALS	Retinal cells	22434	142	0.350346	0.0485552	2.52789	0.298234	0.605965	0.976881	0.822236	1.16061	0.790227	0.948364
ALS	Schwann cells	22434	142	1.01932	0.410048	2.53388	0.967146	0.999334	0.983107	0.824808	1.17179	0.849154	0.948364
ALS	Serous glandular cells	22434	142	0.843108	0.267881	2.65353	0.770486	0.902032	1.04448	0.883622	1.23462	0.610046	0.910233
ALS	Skeletal myocytes	22434	142	3.3811	1.6199	7.05714	0.00117519	0.0282046	1.52192	1.25409	1.84695	2.11e-05	0.000507196
ALS	Skin epithelial	22434	142	0.999508	0.315072	3.17076	0.999334	0.999334	0.982642	0.82646	1.16834	0.842825	0.948364
ALS	Smooth muscle cells	22434	142	1.74791	0.76342	4.00197	0.186409	0.604374	1.11658	0.945596	1.31848	0.193484	0.54492
ALS	Suprabasal keratinocytes	22434	142	1.26858	0.452811	3.55401	0.650821	0.861567	1.09945	0.916736	1.31858	0.306561	0.639779
ALS	T cells	22434	142	2.16569	1.05243	4.45658	0.0358356	0.344022	1.00692	0.852293	1.1896	0.935383	0.951277
Alzheimer's	Adipocytes	22161	361	1.56522	0.95306	2.57059	0.0767175	0.40916	1.13294	1.00855	1.27267	0.0354227	0.121449
Alzheimer's	Alveolar cells type 2	22161	361	0.632679	0.297844	1.34393	0.233664	0.560794	0.976092	0.87242	1.09208	0.672734	0.80728
Alzheimer's	Astrocytes	22161	361	3.96039	2.78732	5.62714	1.59e-14	7.64e-13	1.73215	1.58746	1.89002	5.22e-35	2.51e-33
Alzheimer's	B cells	22161	361	1.13331	0.63827	2.01231	0.66922	0.855765	0.943938	0.844744	1.05478	0.30844	0.477585
Alzheimer's	Brain glia	22161	361	1.89169	1.0981	3.25881	0.0216055	0.162674	1.10268	0.983271	1.23659	0.0946244	0.206453
Alzheimer's	Cardiomyocytes	22161	361	0.907782	0.496895	1.65843	0.753006	0.894282	1.09923	0.973622	1.24104	0.126462	0.240117
Alzheimer's	Cone photoreceptor cells	22161	361	1.28392	0.705869	2.33536	0.412901	0.70955	1.12964	1.01161	1.26145	0.0303912	0.112214
Alzheimer's	Dendritic cells	22161	361	0.579943	0.280681	1.19828	0.141167	0.480994	0.916118	0.816675	1.02767	0.135066	0.240117
Alzheimer's	Distal enterocytes	22161	361	1.28044	0.809047	2.0265	0.291257	0.582515	1.02633	0.930484	1.13204	0.603391	0.762178
Alzheimer's	Endothelial cells	22161	361	0.996962	0.537189	1.85025	0.992306	0.992306	1.10412	0.984256	1.23858	0.0911557	0.206453
Alzheimer's	Enteroendocrine cells	22161	361	0.650116	0.36249	1.16596	0.148514	0.480994	0.992987	0.898575	1.09732	0.890193	0.928897
Alzheimer's	Excitatory neurons	22161	361	1.56673	0.877948	2.79588	0.128641	0.480994	1.1296	1.01856	1.25274	0.0209823	0.091559
Alzheimer's	Exocrine glandular cells	22161	361	0.96488	0.558532	1.66686	0.89801	0.950574	1.08776	0.974644	1.214	0.133216	0.240117
Alzheimer's	Fibroblasts	22161	361	2.69794	1.73801	4.18806	9.71e-06	0.000155296	1.14119	1.02355	1.27234	0.0173392	0.0832283
Alzheimer's	Gastric mucus secreting cells	22161	361	0.977403	0.583617	1.63689	0.93077	0.950574	1.08803	0.978548	1.20976	0.118943	0.237887
Alzheimer's	Gastrointestinal epithelial	22161	361	0.455087	0.230029	0.900341	0.0237233	0.162674	1.01055	0.911851	1.11994	0.841344	0.905808
Alzheimer's	Glandular cells	22161	361	1.40916	0.844298	2.35195	0.189384	0.534732	1.00399	0.90263	1.11674	0.941486	0.961518
Alzheimer's	Granulocytes	22161	361	1.2535	0.713597	2.20187	0.431843	0.70955	1.07802	0.964113	1.20538	0.187322	0.309011
Alzheimer's	Hepatocytes	22161	361	0.96346	0.484773	1.91483	0.915406	0.950574	1.1213	1.00148	1.25546	0.0470658	0.132892
Alzheimer's	NEFL-C1QL2 projection neurons	22161	361	2.6955	1.741	4.1733	8.74e-06	0.000155296	1.43008	1.32115	1.54799	8.75e-19	2.1e-17
Alzheimer's	Immune cells	22161	361	1.09243	0.613607	1.94491	0.763866	0.894282	0.967099	0.864655	1.08168	0.558131	0.743312
Alzheimer's	Inhibitory neurons	22161	361	0.680072	0.301991	1.5315	0.351916	0.64969	1.12786	1.01365	1.25493	0.0271752	0.108701
Alzheimer's	Intestinal goblet cells	22161	361	1.25539	0.725547	2.17217	0.416167	0.70955	1.12543	1.00575	1.25936	0.0394106	0.121454
Alzheimer's	Lymphatic endothelial cells	22161	361	0.934885	0.517918	1.68755	0.823187	0.918906	1.11333	0.983362	1.26047	0.0900604	0.206453
Alzheimer's	Lymphoid lineage	22161	361	1.24026	0.715065	2.1512	0.443468	0.70955	1.00166	0.899412	1.11552	0.975972	0.975972
Alzheimer's	Macrophages	22161	361	0.715106	0.37252	1.37275	0.313544	0.602005	1.03967	0.929665	1.16269	0.495359	0.699331
Alzheimer's	Microglial cells	22161	361	1.12288	0.656849	1.91954	0.671832	0.855765	1.18676	1.06839	1.31825	0.00140338	0.0134724
Alzheimer's	Monocytes	22161	361	0.884041	0.467824	1.67056	0.704252	0.866772	1.04754	0.93207	1.17733	0.435699	0.633744
Alzheimer's	Muller glia cells	22161	361	0.853047	0.403342	1.80415	0.677481	0.855765	1.07234	0.965396	1.19113	0.192579	0.309011
Alzheimer's	Muscle cells	22161	361	1.56874	0.891183	2.76143	0.118598	0.480994	1.18286	1.04439	1.33969	0.00819909	0.0562223
Alzheimer's	Myeloid lineage	22161	361	0.940677	0.497755	1.77773	0.850624	0.927954	1.01805	0.908591	1.14069	0.757938	0.866215
Alzheimer's	Nervous system	22161	361	1.50391	0.850766	2.6585	0.160331	0.480994	1.14035	1.02368	1.2703	0.0170747	0.0832283
Alzheimer's	Neurons	22161	361	1.82928	1.13459	2.94931	0.0132068	0.126785	1.23847	1.12679	1.36122	9.17e-06	0.000146724
Alzheimer's	NK cells	22161	361	1.39326	0.817644	2.37409	0.22261	0.560794	1.01056	0.906848	1.12613	0.849195	0.905808
Alzheimer's	Oligodendrocyte precursor cells	22161	361	2.3579	1.49507	3.71869	0.000224111	0.00268934	1.22857	1.09961	1.37265	0.000274391	0.00329269
Alzheimer's	Oligodendrocytes	22161	361	1.20078	0.663463	2.17326	0.545507	0.778073	1.03606	0.922123	1.16408	0.551174	0.743312
Alzheimer's	Plasma cells	22161	361	1.07819	0.599064	1.94051	0.80175	0.916286	1.11135	0.983723	1.25554	0.089824	0.206453
Alzheimer's	Proximal enterocytes	22161	361	1.40687	0.819113	2.41638	0.216097	0.560794	1.0478	0.936586	1.17222	0.414715	0.622072
Alzheimer's	Proximal tubular cells	22161	361	0.821633	0.43927	1.53682	0.538592	0.778073	0.986489	0.878489	1.10777	0.818131	0.905808
Alzheimer's	Respiratory epithelial	22161	361	0.642141	0.285313	1.44524	0.284527	0.582515	0.912024	0.814635	1.02106	0.109967	0.229496
Alzheimer's	Retinal cells	22161	361	0.779895	0.344368	1.76624	0.551135	0.778073	1.0765	0.963381	1.2029	0.193132	0.309011
Alzheimer's	Schwann cells	22161	361	1.18711	0.706619	1.99433	0.51697	0.778073	1.10835	0.996078	1.23327	0.0590409	0.157442
Alzheimer's	Serous glandular cells	22161	361	0.597549	0.246652	1.44765	0.254049	0.567929	0.855138	0.768135	0.951995	0.00425429	0.0340343
Alzheimer's	Skeletal myocytes	22161	361	1.57377	0.914349	2.70876	0.101673	0.480994	1.14125	1.00574	1.29502	0.0404848	0.121454
Alzheimer's	Skin epithelial	22161	361	1.5623	0.849981	2.87158	0.150825	0.480994	0.982237	0.878159	1.09865	0.753805	0.866215
Alzheimer's	Smooth muscle cells	22161	361	1.75551	1.04052	2.9618	0.0349578	0.209747	1.13649	1.02386	1.26153	0.0162734	0.0832283
Alzheimer's	Suprabasal keratinocytes	22161	361	1.16048	0.617637	2.18043	0.643697	0.855765	0.966379	0.858031	1.08841	0.57297	0.743312
Alzheimer's	T cells	22161	361	1.39413	0.781711	2.48634	0.260301	0.567929	0.974331	0.876769	1.08275	0.629041	0.774204
COPD	Adipocytes	21891	1041	1.75488	1.3592	2.26576	1.6e-05	0.000128144	1.31342	1.22955	1.403	5.56e-16	2.97e-15
COPD	Alveolar cells type 2	21891	1041	5.15149	4.32798	6.1317	5.63e-76	2.7e-74	1.93314	1.82456	2.04819	1.25e-110	6.01e-109
COPD	Astrocytes	21891	1041	1.38367	1.04244	1.8366	0.024596	0.049192	1.11895	1.05248	1.18961	0.000321697	0.000593902
COPD	B cells	21891	1041	1.44952	1.09541	1.91812	0.00938729	0.0237152	1.11494	1.04629	1.18808	0.000791279	0.00122521
COPD	Brain glia	21891	1041	1.91779	1.458	2.52258	3.22e-06	3.86e-05	1.34658	1.26313	1.43554	7.77e-20	5.33e-19
COPD	Cardiomyocytes	21891	1041	1.18056	0.889405	1.56702	0.250631	0.401009	1.13255	1.0576	1.2128	0.00036638	0.000651342
COPD	Cone photoreceptor cells	21891	1041	0.614477	0.409059	0.92305	0.0189921	0.0396358	0.880013	0.827583	0.935765	4.54e-05	9.89e-05
COPD	Dendritic cells	21891	1041	1.32439	1.0016	1.75122	0.0486981	0.0935004	1.11433	1.04221	1.19144	0.00151969	0.00221047
COPD	Distal enterocytes	21891	1041	1.06556	0.812472	1.39749	0.646247	0.721392	1.08219	1.02388	1.14382	0.00518721	0.00711389
COPD	Endothelial cells	21891	1041	0.973248	0.706354	1.34099	0.8683	0.886774	0.893263	0.835249	0.955307	0.000985765	0.00147865
COPD	Enteroendocrine cells	21891	1041	1.67307	1.31474	2.12905	2.85e-05	0.000195282	1.21916	1.14821	1.2945	9.3e-11	3.43e-10
COPD	Excitatory neurons	21891	1041	1.59517	1.17186	2.17138	0.00299779	0.00959293	1.08472	1.02049	1.153	0.00902389	0.0120319
COPD	Exocrine glandular cells	21891	1041	1.89685	1.49075	2.41359	1.9e-07	3.05e-06	1.41669	1.33401	1.50449	7.12e-30	1.14e-28
COPD	Fibroblasts	21891	1041	1.56119	1.18047	2.06469	0.00178821	0.006131	1.14932	1.07953	1.22363	1.34e-05	3.05e-05
COPD	Gastric mucus secreting cells	21891	1041	1.51071	1.18887	1.91968	0.000737274	0.0029491	1.34995	1.27579	1.42843	2.26e-25	2.71e-24
COPD	Gastrointestinal epithelial	21891	1041	1.65651	1.293	2.12222	6.53e-05	0.00039164	1.3244	1.24722	1.40636	4.69e-20	3.75e-19
COPD	Glandular cells	21891	1041	1.11438	0.808693	1.5356	0.507972	0.625196	1.11879	1.05107	1.19087	0.000426099	0.000730455
COPD	Granulocytes	21891	1041	1.07488	0.790477	1.46161	0.645146	0.721392	1.06254	0.995008	1.13465	0.0701985	0.0802269
COPD	Hepatocytes	21891	1041	1.14296	0.821798	1.58963	0.427249	0.576384	1.12478	1.05272	1.20178	0.000500247	0.000827995
COPD	NEFL-C1QL2 projection neurons	21891	1041	1.03925	0.754616	1.43124	0.813618	0.867859	0.989454	0.929481	1.0533	0.73965	0.755387
COPD	Immune cells	21891	1041	1.27289	0.952611	1.70086	0.102743	0.176131	1.13734	1.0664	1.21301	8.99e-05	0.000179823
COPD	Inhibitory neurons	21891	1041	1.62448	1.21737	2.16774	0.000979572	0.00361688	1.07557	1.01081	1.14448	0.0214878	0.0271425
COPD	Intestinal goblet cells	21891	1041	1.23687	0.924891	1.65407	0.151718	0.25112	1.11955	1.04812	1.19585	0.000787162	0.00122521
COPD	Lymphatic endothelial cells	21891	1041	1.42863	1.07892	1.89168	0.0127628	0.0291721	1.08916	1.01354	1.17041	0.0199915	0.025935
COPD	Lymphoid lineage	21891	1041	1.15087	0.847978	1.56196	0.367177	0.534076	1.06351	0.998514	1.13273	0.0556481	0.0667778
COPD	Macrophages	21891	1041	1.78376	1.38471	2.2978	7.49e-06	7.19e-05	1.34391	1.26364	1.42929	5.14e-21	4.94e-20
COPD	Microglial cells	21891	1041	1.42129	1.08773	1.85713	0.00998779	0.0239707	1.2439	1.17263	1.31951	4.18e-13	1.82e-12
COPD	Monocytes	21891	1041	1.10922	0.826082	1.4894	0.490599	0.625196	1.18206	1.10707	1.26214	5.68e-07	1.52e-06
COPD	Muller glia cells	21891	1041	0.890992	0.593949	1.33659	0.57696	0.692352	1.04944	0.987251	1.11555	0.12154	0.135672
COPD	Muscle cells	21891	1041	1.08175	0.78675	1.48737	0.628601	0.721392	1.20363	1.12227	1.29088	2.1e-07	5.93e-07
COPD	Myeloid lineage	21891	1041	1.29816	0.966187	1.74419	0.0833228	0.148129	1.27835	1.19815	1.36393	1.1e-13	5.28e-13
COPD	Nervous system	21891	1041	0.94868	0.659041	1.36561	0.776823	0.847443	1.10005	1.0341	1.1702	0.00250362	0.00353452
COPD	Neurons	21891	1041	1.60423	1.22881	2.09436	0.000511225	0.0022308	1.26014	1.19273	1.33136	1.68e-16	1.01e-15
COPD	NK cells	21891	1041	1.47473	1.10865	1.96171	0.00761995	0.0203199	1.14046	1.07032	1.2152	4.94e-05	0.00010314
COPD	Oligodendrocyte precursor cells	21891	1041	1.71319	1.2836	2.28657	0.000257149	0.00123432	1.20484	1.12913	1.28562	1.82e-08	5.83e-08
COPD	Oligodendrocytes	21891	1041	0.970822	0.705785	1.33539	0.855552	0.886774	1.04484	0.977567	1.11673	0.196437	0.214295
COPD	Plasma cells	21891	1041	1.40807	1.05898	1.87223	0.0185618	0.0396358	1.08127	1.00829	1.15955	0.0284237	0.034983
COPD	Proximal enterocytes	21891	1041	1.6491	1.26482	2.15012	0.000219286	0.00116953	1.16631	1.09286	1.2447	3.56e-06	8.99e-06
COPD	Proximal tubular cells	21891	1041	1.13342	0.847456	1.51589	0.398522	0.56262	0.984799	0.920478	1.05361	0.656684	0.685235
COPD	Respiratory epithelial	21891	1041	4.83707	4.00854	5.83684	9.22e-61	2.21e-59	1.60325	1.52292	1.68782	2.02e-72	4.85e-71
COPD	Retinal cells	21891	1041	0.874023	0.588739	1.29755	0.504186	0.625196	0.848874	0.798017	0.902973	2.02e-07	5.93e-07
COPD	Schwann cells	21891	1041	1.15915	0.877761	1.53075	0.297878	0.453577	1.02445	0.961586	1.09142	0.454719	0.485034
COPD	Serous glandular cells	21891	1041	1.01977	0.71139	1.46184	0.91513	0.91513	0.998514	0.938957	1.06185	0.962211	0.962211
COPD	Skeletal myocytes	21891	1041	1.13109	0.831708	1.53824	0.432288	0.576384	1.17507	1.09435	1.26175	8.87e-06	2.13e-05
COPD	Skin epithelial	21891	1041	1.55253	1.12719	2.13836	0.0070816	0.0199951	1.22642	1.15058	1.30726	3.69e-10	1.26e-09
COPD	Smooth muscle cells	21891	1041	1.36008	0.994102	1.86079	0.0544784	0.100576	0.941944	0.884236	1.00342	0.0637107	0.0745882
COPD	Suprabasal keratinocytes	21891	1041	1.18515	0.858161	1.63675	0.302385	0.453577	1.1401	1.06684	1.21839	0.000109181	0.000209628
COPD	T cells	21891	1041	1.49094	1.11523	1.99322	0.00701259	0.0199951	1.23524	1.16345	1.31146	4.64e-12	1.86e-11
heart failure	Adipocytes	22213	1028	2.31994	1.83715	2.92961	1.56e-12	1.87e-11	1.37027	1.28312	1.46335	5.72e-21	6.87e-20
heart failure	Alveolar cells type 2	22213	1028	1.41321	1.08786	1.83586	0.00957558	0.0167351	1.19504	1.12207	1.27277	2.98e-08	9.41e-08
heart failure	Astrocytes	22213	1028	1.63545	1.26356	2.11678	0.00018599	0.000557971	1.15778	1.08942	1.23042	2.38e-06	5.43e-06
heart failure	B cells	22213	1028	1.79443	1.39784	2.30352	4.47e-06	3.06e-05	1.16672	1.0953	1.2428	1.72e-06	4.12e-06
heart failure	Brain glia	22213	1028	1.85248	1.41347	2.42784	7.91e-06	4.75e-05	1.14339	1.07058	1.22115	6.56e-05	0.000106058
heart failure	Cardiomyocytes	22213	1028	1.38127	1.06314	1.7946	0.0155869	0.025799	1.30361	1.22018	1.39274	3.92e-15	2.35e-14
heart failure	Cone photoreceptor cells	22213	1028	0.982337	0.711024	1.35718	0.913947	0.913947	0.885318	0.831945	0.942116	0.000123285	0.00017405
heart failure	Dendritic cells	22213	1028	1.70194	1.32589	2.18464	2.99e-05	0.00013039	1.20766	1.12959	1.29113	3.14e-08	9.41e-08
heart failure	Distal enterocytes	22213	1028	1.32303	1.04632	1.67291	0.0193754	0.0300007	1.08108	1.02483	1.14042	0.00423994	0.00508792
heart failure	Endothelial cells	22213	1028	1.34012	1.0166	1.7666	0.0378196	0.0481513	1.0665	0.997554	1.14022	0.0590022	0.0629356
heart failure	Enteroendocrine cells	22213	1028	1.55901	1.22749	1.98006	0.000272171	0.0007259	1.12508	1.05904	1.19523	0.000134135	0.000183957
heart failure	Excitatory neurons	22213	1028	1.89306	1.42183	2.52046	1.24e-05	6.02e-05	1.13424	1.06885	1.20362	3.21e-05	5.71e-05
heart failure	Exocrine glandular cells	22213	1028	1.58784	1.24666	2.02239	0.000179434	0.000557971	1.28913	1.21166	1.37154	9.57e-16	6.69e-15
heart failure	Fibroblasts	22213	1028	2.97096	2.38696	3.69784	1.82e-22	8.74e-21	1.36761	1.28652	1.45382	1.04e-23	1.66e-22
heart failure	Gastric mucus secreting cells	22213	1028	1.27594	0.999775	1.6284	0.0502074	0.0602489	1.09142	1.02692	1.15998	0.00488209	0.00571561
heart failure	Gastrointestinal epithelial	22213	1028	1.3096	1.01435	1.69079	0.038516	0.0481513	1.15185	1.08272	1.2254	7.59e-06	1.46e-05
heart failure	Glandular cells	22213	1028	1.60004	1.22321	2.09295	0.000602488	0.00137711	1.15911	1.08987	1.23276	2.62e-06	5.73e-06
heart failure	Granulocytes	22213	1028	1.91424	1.49042	2.45859	3.67e-07	3.52e-06	1.25025	1.17872	1.32613	1.09e-13	5.22e-13
heart failure	Hepatocytes	22213	1028	1.66489	1.25764	2.204	0.000368426	0.000930761	1.19911	1.12158	1.28201	1.01e-07	2.86e-07
heart failure	NEFL-C1QL2 projection neurons	22213	1028	1.70273	1.31167	2.21037	6.39e-05	0.000255584	1.13382	1.06977	1.20171	2.31e-05	4.26e-05
heart failure	Immune cells	22213	1028	1.7585	1.36503	2.26539	1.25e-05	6.02e-05	1.25984	1.18144	1.34345	1.84e-12	6.8e-12
heart failure	Inhibitory neurons	22213	1028	1.5748	1.18377	2.09499	0.00181795	0.00363589	1.05933	0.994883	1.12795	0.0718919	0.0750177
heart failure	Intestinal goblet cells	22213	1028	1.44436	1.10283	1.89164	0.00755952	0.013956	1.16574	1.09218	1.24425	3.99e-06	8.33e-06
heart failure	Lymphatic endothelial cells	22213	1028	1.84887	1.42693	2.39558	3.32e-06	2.66e-05	1.1828	1.1005	1.27126	5.06e-06	1.01e-05
heart failure	Lymphoid lineage	22213	1028	1.36629	1.03924	1.79627	0.0253693	0.0347698	1.10852	1.04097	1.18046	0.00131898	0.00171111
heart failure	Macrophages	22213	1028	1.35462	1.04605	1.75421	0.0213726	0.0314566	1.28664	1.20987	1.36827	9.75e-16	6.69e-15
heart failure	Microglial cells	22213	1028	2.39831	1.91915	2.99711	1.44e-14	3.46e-13	1.3527	1.27741	1.43242	4.64e-25	1.11e-23
heart failure	Monocytes	22213	1028	1.32529	1.01415	1.73191	0.0391229	0.0481513	1.27608	1.19549	1.3621	2.39e-13	1.04e-12
heart failure	Muller glia cells	22213	1028	1.45303	1.05423	2.00268	0.0224511	0.0316957	1.13564	1.06932	1.20606	3.42e-05	5.86e-05
heart failure	Muscle cells	22213	1028	1.58949	1.2063	2.09441	0.000992603	0.00207152	1.28786	1.20035	1.38174	1.83e-12	6.8e-12
heart failure	Myeloid lineage	22213	1028	1.63051	1.25317	2.12148	0.000272213	0.0007259	1.35431	1.26943	1.44487	4.14e-20	3.97e-19
heart failure	Nervous system	22213	1028	1.34209	0.988711	1.82176	0.059136	0.0692324	1.13137	1.06314	1.20399	0.000100657	0.00014641
heart failure	Neurons	22213	1028	2.31475	1.84052	2.91117	7.2e-13	1.15e-11	1.36634	1.29846	1.43778	3.35e-33	1.61e-31
heart failure	NK cells	22213	1028	0.901563	0.654408	1.24206	0.526138	0.537332	1.08823	1.02111	1.15977	0.00924012	0.0105601
heart failure	Oligodendrocyte precursor cells	22213	1028	1.65518	1.24543	2.19974	0.000515686	0.00123765	1.13094	1.0589	1.20788	0.000247891	0.000330521
heart failure	Oligodendrocytes	22213	1028	1.29468	0.9757	1.71794	0.0735279	0.0820776	1.08936	1.01869	1.16493	0.0123784	0.0138177
heart failure	Plasma cells	22213	1028	1.68183	1.28908	2.19424	0.000127435	0.000436919	1.0917	1.01888	1.16973	0.0127315	0.0138889
heart failure	Proximal enterocytes	22213	1028	1.38511	1.05694	1.81516	0.018204	0.0291264	1.21061	1.13402	1.29236	9.91e-09	3.4e-08
heart failure	Proximal tubular cells	22213	1028	1.46344	1.13167	1.89247	0.00369618	0.00709667	1.14371	1.07069	1.22171	6.63e-05	0.000106058
heart failure	Respiratory epithelial	22213	1028	1.39548	1.04049	1.87157	0.0260773	0.0347698	1.10818	1.03974	1.18113	0.00158794	0.00200582
heart failure	Retinal cells	22213	1028	0.862995	0.590143	1.262	0.447311	0.46676	0.88154	0.827826	0.938739	8.46e-05	0.000126939
heart failure	Schwann cells	22213	1028	1.19396	0.91389	1.55986	0.193672	0.211279	1.03649	0.972823	1.10433	0.267791	0.273489
heart failure	Serous glandular cells	22213	1028	1.34068	0.98079	1.83264	0.0660077	0.0754374	1.01249	0.951755	1.0771	0.694111	0.694111
heart failure	Skeletal myocytes	22213	1028	1.59023	1.21381	2.08339	0.000762727	0.00166413	1.32487	1.23339	1.42315	1.3e-14	6.94e-14
heart failure	Skin epithelial	22213	1028	1.21014	0.851683	1.71945	0.287224	0.306372	1.10487	1.03552	1.17887	0.00256728	0.00315973
heart failure	Smooth muscle cells	22213	1028	1.4307	1.05393	1.94215	0.0216264	0.0314566	1.17573	1.1066	1.24918	1.64e-07	4.37e-07
heart failure	Suprabasal keratinocytes	22213	1028	1.47039	1.09759	1.9698	0.00976217	0.0167351	1.14493	1.071	1.22396	7.06e-05	0.000109335
heart failure	T cells	22213	1028	1.69881	1.29887	2.22191	0.000109155	0.000403034	1.1597	1.09213	1.23146	1.32e-06	3.32e-06
type 2 diabetes	Adipocytes	21152	1259	1.38183	1.07263	1.78015	0.0123308	0.0455291	1.26741	1.19208	1.3475	3.45e-14	1.1e-13
type 2 diabetes	Alveolar cells type 2	21152	1259	1.15145	0.902696	1.46875	0.256113	0.372528	1.05569	0.996981	1.11786	0.0633929	0.078022
type 2 diabetes	Astrocytes	21152	1259	1.55578	1.21176	1.99749	0.000527535	0.00285264	1.18971	1.12596	1.25706	6.31e-10	1.44e-09
type 2 diabetes	B cells	21152	1259	0.785296	0.573772	1.0748	0.131174	0.242167	1.00418	0.947621	1.06411	0.887866	0.906757
type 2 diabetes	Brain glia	21152	1259	1.04728	0.781145	1.40409	0.757446	0.773562	1.12192	1.05813	1.18954	0.000117065	0.000193763
type 2 diabetes	Cardiomyocytes	21152	1259	0.875725	0.658058	1.16539	0.362718	0.483623	1.23715	1.16441	1.31443	5.85e-12	1.65e-11
type 2 diabetes	Cone photoreceptor cells	21152	1259	0.61502	0.432051	0.875476	0.00697218	0.030424	0.803773	0.761679	0.848194	1.73e-15	7.56e-15
type 2 diabetes	Dendritic cells	21152	1259	1.1831	0.910082	1.53802	0.209078	0.323734	1.22677	1.15509	1.3029	2.87e-11	7.64e-11
type 2 diabetes	Distal enterocytes	21152	1259	1.57373	1.23766	2.00105	0.000215832	0.00147999	1.25838	1.19712	1.32278	1.79e-19	1.23e-18
type 2 diabetes	Endothelial cells	21152	1259	0.708644	0.517076	0.971186	0.0322073	0.0909382	0.787289	0.740706	0.836802	1.52e-14	5.23e-14
type 2 diabetes	Enteroendocrine cells	21152	1259	1.17543	0.907971	1.52168	0.219793	0.32969	1.05655	0.998333	1.11816	0.0571333	0.0721684
type 2 diabetes	Excitatory neurons	21152	1259	1.117	0.799127	1.56131	0.517254	0.607673	1.02678	0.969428	1.08753	0.367468	0.410197
type 2 diabetes	Exocrine glandular cells	21152	1259	0.927486	0.698082	1.23228	0.603576	0.658446	1.06991	1.00817	1.13544	0.025863	0.033552
type 2 diabetes	Fibroblasts	21152	1259	1.68266	1.29045	2.19409	0.000121455	0.00116597	1.34761	1.27344	1.4261	5.24e-25	5.3e-24
type 2 diabetes	Gastric mucus secreting cells	21152	1259	1.26738	1.00407	1.59974	0.0461297	0.105439	1.04092	0.9835	1.10169	0.165955	0.194052
type 2 diabetes	Gastrointestinal epithelial	21152	1259	0.967513	0.735432	1.27283	0.813422	0.813422	1.08727	1.02646	1.15168	0.00437885	0.00600528
type 2 diabetes	Glandular cells	21152	1259	0.881112	0.635435	1.22177	0.447888	0.565754	0.93306	0.880408	0.98886	0.0193871	0.0258495
type 2 diabetes	Granulocytes	21152	1259	1.08285	0.821293	1.4277	0.572569	0.650916	1.19979	1.13578	1.26742	7.46e-11	1.79e-10
type 2 diabetes	Hepatocytes	21152	1259	1.3258	0.990515	1.77459	0.0579691	0.126478	1.12125	1.05513	1.19151	0.000223857	0.000358172
type 2 diabetes	NEFL-C1QL2 projection neurons	21152	1259	0.876572	0.638834	1.20278	0.414424	0.537631	0.8796	0.829389	0.932852	1.89e-05	3.36e-05
type 2 diabetes	Immune cells	21152	1259	1.28391	0.980588	1.68107	0.06915	0.1383	1.21462	1.14589	1.28747	6.07e-11	1.53e-10
type 2 diabetes	Inhibitory neurons	21152	1259	0.917539	0.651715	1.29179	0.621954	0.663417	0.977496	0.923711	1.03441	0.430557	0.469699
type 2 diabetes	Intestinal goblet cells	21152	1259	0.919005	0.679707	1.24255	0.583112	0.650916	0.993809	0.935303	1.05597	0.840993	0.877558
type 2 diabetes	Lymphatic endothelial cells	21152	1259	0.691077	0.505628	0.944543	0.0204547	0.0700724	0.886263	0.829646	0.946743	0.000337231	0.000505847
type 2 diabetes	Lymphoid lineage	21152	1259	1.32302	1.0081	1.73634	0.0435779	0.104587	1.17892	1.1136	1.24807	1.51e-08	3.03e-08
type 2 diabetes	Macrophages	21152	1259	1.65381	1.3032	2.09875	3.5e-05	0.000419459	1.30167	1.23066	1.37678	3.2e-20	2.56e-19
type 2 diabetes	Microglial cells	21152	1259	1.62767	1.2609	2.10112	0.000184308	0.00147447	1.38194	1.30945	1.45846	5.84e-32	1.4e-30
type 2 diabetes	Monocytes	21152	1259	1.38636	1.07618	1.78594	0.0114663	0.0455291	1.24816	1.17578	1.32499	3.52e-13	1.05e-12
type 2 diabetes	Muller glia cells	21152	1259	1.19702	0.872775	1.64173	0.264531	0.373456	1.24628	1.18129	1.31485	7.81e-16	3.75e-15
type 2 diabetes	Muscle cells	21152	1259	0.752205	0.541476	1.04495	0.0895355	0.171908	0.947853	0.891367	1.00792	0.0875644	0.105077
type 2 diabetes	Myeloid lineage	21152	1259	2.52689	1.99968	3.19309	8.2e-15	3.94e-13	1.5037	1.41816	1.59439	1.98e-42	9.5e-41
type 2 diabetes	Nervous system	21152	1259	1.26022	0.925402	1.71618	0.142119	0.252656	1.10941	1.04837	1.17401	0.000323191	0.000500425
type 2 diabetes	Neurons	21152	1259	1.15443	0.874749	1.52353	0.310311	0.425569	1.1178	1.05804	1.18095	7.12e-05	0.000122065
type 2 diabetes	NK cells	21152	1259	1.77176	1.38198	2.27147	6.42e-06	0.000102686	1.362	1.28746	1.44085	5.35e-27	8.56e-26
type 2 diabetes	Oligodendrocyte precursor cells	21152	1259	1.34853	1.0209	1.78131	0.0352367	0.0939644	1.14168	1.07659	1.21071	9.7e-06	1.79e-05
type 2 diabetes	Oligodendrocytes	21152	1259	1.20716	0.920201	1.58361	0.173993	0.298274	1.2042	1.13435	1.27834	1.09e-09	2.38e-09
type 2 diabetes	Plasma cells	21152	1259	0.602791	0.433326	0.838529	0.00264962	0.0127182	0.767701	0.718859	0.819862	3.22e-15	1.29e-14
type 2 diabetes	Proximal enterocytes	21152	1259	1.3453	1.03286	1.75227	0.0278251	0.0834753	1.26667	1.19402	1.34375	4.36e-15	1.61e-14
type 2 diabetes	Proximal tubular cells	21152	1259	1.35771	1.04531	1.76349	0.0218976	0.0700724	1.27986	1.20633	1.35787	2.98e-16	1.59e-15
type 2 diabetes	Respiratory epithelial	21152	1259	1.52911	1.20237	1.94464	0.000534871	0.00285264	1.18616	1.12238	1.25358	1.42e-09	2.95e-09
type 2 diabetes	Retinal cells	21152	1259	0.701918	0.484044	1.01786	0.0619512	0.129289	0.795305	0.75327	0.839686	1.38e-16	8.27e-16
type 2 diabetes	Schwann cells	21152	1259	0.905913	0.691191	1.18734	0.474047	0.583443	0.997456	0.941717	1.05649	0.930813	0.930813
type 2 diabetes	Serous glandular cells	21152	1259	1.07298	0.780653	1.47477	0.664244	0.693124	0.985028	0.931215	1.04195	0.598696	0.638609
type 2 diabetes	Skeletal myocytes	21152	1259	0.716962	0.519007	0.990419	0.0435496	0.104587	0.956561	0.897795	1.01917	0.169795	0.194052
type 2 diabetes	Skin epithelial	21152	1259	0.894587	0.637634	1.25509	0.519054	0.607673	1.0972	1.03543	1.16265	0.00170355	0.00240501
type 2 diabetes	Smooth muscle cells	21152	1259	2.20928	1.73588	2.81177	1.17e-10	2.82e-09	1.3186	1.25115	1.38969	5.53e-25	5.3e-24
type 2 diabetes	Suprabasal keratinocytes	21152	1259	1.21033	0.904812	1.61902	0.19841	0.323321	1.11481	1.04953	1.18415	0.000415196	0.000603921
type 2 diabetes	T cells	21152	1259	1.20658	0.904168	1.61013	0.202076	0.323321	1.16218	1.10102	1.22673	5.06e-08	9.71e-08
stroke	Adipocytes	22037	711	1.6883	1.21353	2.34882	0.00187857	0.0108202	1.14902	1.05745	1.24851	0.00104362	0.00294669
stroke	Alveolar cells type 2	22037	711	1.82897	1.35308	2.47222	8.61e-05	0.00116411	1.15872	1.07374	1.25044	0.000150301	0.000801605
stroke	Astrocytes	22037	711	1.53851	1.08643	2.17873	0.0152252	0.0522007	1.19244	1.10754	1.28383	3e-06	4.8e-05
stroke	B cells	22037	711	1.58376	1.12338	2.23281	0.00869224	0.035915	1.15174	1.06656	1.24372	0.000313773	0.00142378
stroke	Brain glia	22037	711	1.44086	0.982686	2.11267	0.061407	0.132154	1.156	1.06811	1.25111	0.000326282	0.00142378
stroke	Cardiomyocytes	22037	711	0.962856	0.65662	1.41191	0.846326	0.883123	1.0486	0.96337	1.14136	0.272569	0.304249
stroke	Cone photoreceptor cells	22037	711	0.955212	0.613923	1.48623	0.839006	0.883123	0.949419	0.879766	1.02459	0.181819	0.242425
stroke	Dendritic cells	22037	711	1.50384	1.07291	2.10784	0.0178588	0.0535763	1.12435	1.03694	1.21913	0.00453275	0.0108786
stroke	Distal enterocytes	22037	711	1.08315	0.778956	1.50615	0.634866	0.743258	1.07531	1.00576	1.14967	0.0332961	0.0639285
stroke	Endothelial cells	22037	711	1.89669	1.37471	2.61686	9.7e-05	0.00116411	1.11491	1.02908	1.20789	0.00778138	0.0169776
stroke	Enteroendocrine cells	22037	711	1.35367	0.979433	1.8709	0.0666346	0.133269	1.13086	1.05101	1.21678	0.00099629	0.00294669
stroke	Excitatory neurons	22037	711	1.21543	0.784318	1.88352	0.382678	0.540251	1.02351	0.947642	1.10545	0.554255	0.591205
stroke	Exocrine glandular cells	22037	711	1.5324	1.11255	2.1107	0.00897876	0.035915	1.15001	1.06426	1.24266	0.000407024	0.00150286
stroke	Fibroblasts	22037	711	1.84292	1.31758	2.57772	0.000355652	0.00341426	1.18659	1.10017	1.27979	9.22e-06	8.85e-05
stroke	Gastric mucus secreting cells	22037	711	1.06875	0.762809	1.49739	0.699184	0.799068	1.0746	0.99671	1.15857	0.0609101	0.108285
stroke	Gastrointestinal epithelial	22037	711	1.67162	1.22898	2.2737	0.00106146	0.00849165	1.16563	1.08141	1.25641	6.19e-05	0.000424603
stroke	Glandular cells	22037	711	1.21791	0.825366	1.79716	0.320648	0.480973	1.0453	0.968509	1.12818	0.255106	0.300823
stroke	Granulocytes	22037	711	1.30236	0.900315	1.88394	0.160765	0.267252	1.0712	0.989235	1.15995	0.0903598	0.140966
stroke	Hepatocytes	22037	711	1.46549	0.994003	2.16062	0.0536524	0.122634	1.04548	0.964608	1.13314	0.278895	0.304249
stroke	NEFL-C1QL2 projection neurons	22037	711	2.24626	1.6479	3.06189	3.05e-07	1.46e-05	1.1467	1.06953	1.22944	0.000117653	0.000705916
stroke	Immune cells	22037	711	1.21373	0.83591	1.76231	0.308677	0.477952	1.05881	0.979106	1.145	0.152383	0.215129
stroke	Inhibitory neurons	22037	711	1.59868	1.11218	2.298	0.0112674	0.0416028	1.04554	0.969715	1.1273	0.2463	0.300823
stroke	Intestinal goblet cells	22037	711	1.70365	1.21457	2.38967	0.00202879	0.0108202	1.14632	1.05874	1.24115	0.000758228	0.00259964
stroke	Lymphatic endothelial cells	22037	711	1.47037	1.02758	2.10397	0.0349601	0.0839042	1.01895	0.932882	1.11296	0.676703	0.706125
stroke	Lymphoid lineage	22037	711	1.02633	0.68504	1.53766	0.89972	0.910159	1.05909	0.981318	1.14303	0.140115	0.203804
stroke	Macrophages	22037	711	1.49967	1.07633	2.08952	0.0166361	0.0532355	1.20956	1.11981	1.30652	1.32e-06	3.17e-05
stroke	Microglial cells	22037	711	1.99162	1.47825	2.68327	5.9e-06	0.000141555	1.21767	1.1322	1.30959	1.13e-07	5.44e-06
stroke	Monocytes	22037	711	0.958322	0.643342	1.42752	0.834151	0.883123	1.06053	0.977354	1.15078	0.158455	0.21731
stroke	Muller glia cells	22037	711	1.13678	0.728128	1.77478	0.572725	0.704892	1.09698	1.0187	1.18128	0.0142692	0.0285384
stroke	Muscle cells	22037	711	1.33742	0.907568	1.97087	0.141636	0.251797	1.0813	0.993332	1.17706	0.0710009	0.121716
stroke	Myeloid lineage	22037	711	1.18902	0.809652	1.74613	0.377222	0.540251	1.12913	1.04226	1.22324	0.00294582	0.00744206
stroke	Nervous system	22037	711	1.55252	1.06859	2.2556	0.0209936	0.0559829	1.11392	1.03321	1.20093	0.00493333	0.0112762
stroke	Neurons	22037	711	1.49481	1.066	2.09611	0.0197779	0.0558435	1.17029	1.09046	1.25596	1.29e-05	0.00010282
stroke	NK cells	22037	711	1.04297	0.69349	1.56857	0.839867	0.883123	1.04564	0.967988	1.12953	0.256953	0.300823
stroke	Oligodendrocyte precursor cells	22037	711	1.39367	0.937953	2.0708	0.100393	0.192754	1.19658	1.10618	1.29438	7.54e-06	8.85e-05
stroke	Oligodendrocytes	22037	711	1.18347	0.803182	1.74382	0.394346	0.540817	1.07254	0.988871	1.16329	0.0910403	0.140966
stroke	Plasma cells	22037	711	1.10799	0.74905	1.63892	0.607682	0.729219	1.05525	0.96839	1.14989	0.219804	0.277647
stroke	Proximal enterocytes	22037	711	1.29592	0.901545	1.8628	0.161465	0.267252	1.14103	1.05471	1.23442	0.00101217	0.00294669
stroke	Proximal tubular cells	22037	711	1.39644	0.981632	1.98654	0.0633237	0.132154	1.00931	0.929733	1.0957	0.824969	0.824969
stroke	Respiratory epithelial	22037	711	1.69804	1.21328	2.3765	0.00202039	0.0108202	1.13136	1.04777	1.22161	0.00162425	0.00433133
stroke	Retinal cells	22037	711	1.15191	0.728572	1.82124	0.545115	0.688566	0.949786	0.879451	1.02575	0.189385	0.245688
stroke	Schwann cells	22037	711	1.22232	0.861579	1.73411	0.26057	0.416911	1.06668	0.988389	1.15118	0.0969685	0.145453
stroke	Serous glandular cells	22037	711	1.14239	0.744877	1.75205	0.541784	0.688566	1.0121	0.939111	1.09076	0.752826	0.768843
stroke	Skeletal myocytes	22037	711	1.6963	1.18993	2.41817	0.00348618	0.0167337	1.09557	1.00467	1.19469	0.0388778	0.0717744
stroke	Skin epithelial	22037	711	1.17653	0.747522	1.85174	0.482358	0.643145	1.15059	1.06496	1.24309	0.00037764	0.00150286
stroke	Smooth muscle cells	22037	711	1.51145	1.04243	2.1915	0.0293151	0.0740592	1.06966	0.991654	1.1538	0.0813219	0.134602
stroke	Suprabasal keratinocytes	22037	711	1.38106	0.927085	2.05732	0.112359	0.207432	1.11027	1.02418	1.20359	0.0110755	0.0231141
stroke	T cells	22037	711	1.02491	0.668436	1.5715	0.910159	0.910159	1.04194	0.967992	1.12155	0.273991	0.304249
lung cancer	Adipocytes	22439	242	1.67338	0.967545	2.89412	0.065481	0.196443	1.23227	1.07385	1.41405	0.00293108	0.00781621
lung cancer	Alveolar cells type 2	22439	242	7.65198	5.52759	10.5928	1.41e-34	6.75e-33	2.27103	2.02174	2.55106	1.77e-43	4.25e-42
lung cancer	Astrocytes	22439	242	1.60907	0.916988	2.82349	0.0973303	0.245887	1.1082	0.976339	1.25788	0.111941	0.167912
lung cancer	B cells	22439	242	1.30023	0.70308	2.40457	0.402617	0.553029	1.08976	0.95518	1.2433	0.201195	0.26826
lung cancer	Brain glia	22439	242	4.79455	3.09841	7.41921	1.97e-12	3.14e-11	1.70613	1.49833	1.94274	7.48e-16	1.2e-14
lung cancer	Cardiomyocytes	22439	242	1.5056	0.849936	2.66707	0.160721	0.367362	0.98625	0.851087	1.14288	0.853928	0.872097
lung cancer	Cone photoreceptor cells	22439	242	1.41623	0.738879	2.71454	0.294477	0.523514	0.908847	0.79859	1.03433	0.147472	0.208196
lung cancer	Dendritic cells	22439	242	0.982935	0.511442	1.88909	0.958818	0.987646	0.946192	0.822411	1.0886	0.439408	0.490501
lung cancer	Distal enterocytes	22439	242	0.995128	0.549049	1.80363	0.987157	0.987646	1.10774	0.987711	1.24236	0.080345	0.137734
lung cancer	Endothelial cells	22439	242	1.37494	0.74588	2.53455	0.307532	0.527198	0.86249	0.749688	0.992264	0.0385845	0.0805241
lung cancer	Enteroendocrine cells	22439	242	1.26014	0.732726	2.16717	0.40325	0.553029	1.09137	0.964097	1.23545	0.166957	0.22897
lung cancer	Excitatory neurons	22439	242	1.83413	0.991474	3.39297	0.0532709	0.170467	1.19798	1.06706	1.34497	0.00221874	0.00709996
lung cancer	Exocrine glandular cells	22439	242	1.44025	0.834852	2.48467	0.189776	0.396055	1.3022	1.14601	1.47966	5.1e-05	0.000314154
lung cancer	Fibroblasts	22439	242	1.33653	0.708634	2.52079	0.370214	0.545581	1.1146	0.978318	1.26986	0.102984	0.15946
lung cancer	Gastric mucus secreting cells	22439	242	1.68945	1.0417	2.73998	0.0335354	0.125366	1.43806	1.28322	1.61159	4.1e-10	4.92e-09
lung cancer	Gastrointestinal epithelial	22439	242	1.8174	1.11383	2.96538	0.0167763	0.103752	1.27782	1.12996	1.44504	9.33e-05	0.000497855
lung cancer	Glandular cells	22439	242	1.42608	0.780925	2.60423	0.248012	0.476183	1.0752	0.945483	1.2227	0.26901	0.339802
lung cancer	Granulocytes	22439	242	1.33453	0.727515	2.44802	0.35119	0.545581	1.02936	0.897174	1.18103	0.679834	0.741637
lung cancer	Hepatocytes	22439	242	0.984386	0.465583	2.0813	0.96714	0.987646	1.11362	0.970552	1.27779	0.12504	0.181876
lung cancer	NEFL-C1QL2 projection neurons	22439	242	1.23069	0.64855	2.33537	0.525353	0.646588	1.02469	0.901403	1.16484	0.709221	0.756503
lung cancer	Immune cells	22439	242	1.91792	1.1219	3.27875	0.017292	0.103752	1.08923	0.952279	1.24588	0.212489	0.275662
lung cancer	Inhibitory neurons	22439	242	3.55238	2.25906	5.58612	4.05e-08	4.86e-07	1.44646	1.27499	1.641	9.84e-09	9.45e-08
lung cancer	Intestinal goblet cells	22439	242	1.15184	0.610529	2.17307	0.662503	0.795004	1.13055	0.987072	1.29488	0.0763822	0.135791
lung cancer	Lymphatic endothelial cells	22439	242	1.24725	0.6733	2.31046	0.482419	0.609372	1.13388	0.977252	1.3156	0.0976007	0.156161
lung cancer	Lymphoid lineage	22439	242	1.32294	0.716457	2.44283	0.371114	0.545581	1.00859	0.884794	1.1497	0.898162	0.898162
lung cancer	Macrophages	22439	242	1.80584	1.06591	3.05941	0.0279984	0.125366	1.35292	1.19043	1.53759	3.65e-06	2.92e-05
lung cancer	Microglial cells	22439	242	1.29868	0.728943	2.31371	0.375087	0.545581	1.14818	1.01265	1.30186	0.0310738	0.0710258
lung cancer	Monocytes	22439	242	1.46502	0.817629	2.625	0.199373	0.398747	1.18909	1.03614	1.36464	0.0136903	0.0328568
lung cancer	Muller glia cells	22439	242	1.1519	0.542226	2.44707	0.712992	0.834723	1.06458	0.937588	1.20878	0.33423	0.381977
lung cancer	Muscle cells	22439	242	1.28888	0.672536	2.47008	0.444467	0.592623	1.24961	1.07939	1.44667	0.00285875	0.00781621
lung cancer	Myeloid lineage	22439	242	1.9168	1.09877	3.34385	0.0219199	0.116906	1.28583	1.12254	1.47288	0.000285309	0.00124498
lung cancer	Nervous system	22439	242	1.74389	0.951673	3.19558	0.0719079	0.196721	1.27922	1.12477	1.45488	0.000176122	0.000845388
lung cancer	Neurons	22439	242	2.65016	1.66445	4.21963	4.01e-05	0.000384833	1.25815	1.12565	1.40623	5.24e-05	0.000314154
lung cancer	NK cells	22439	242	1.54812	0.85937	2.78889	0.145578	0.349388	1.07497	0.942314	1.22631	0.282003	0.347081
lung cancer	Oligodendrocyte precursor cells	22439	242	2.80652	1.69561	4.64527	5.97e-05	0.000477829	1.23056	1.07578	1.40761	0.00248505	0.00745514
lung cancer	Oligodendrocytes	22439	242	1.83293	1.03803	3.23655	0.036737	0.125956	1.12572	0.979413	1.29389	0.0954828	0.156161
lung cancer	Plasma cells	22439	242	1.86768	1.05697	3.30022	0.0314965	0.125366	1.25263	1.08868	1.44127	0.00164884	0.00565316
lung cancer	Proximal enterocytes	22439	242	1.40208	0.771461	2.54819	0.267539	0.493918	1.0734	0.937422	1.22911	0.305382	0.357521
lung cancer	Proximal tubular cells	22439	242	0.583087	0.263506	1.29026	0.183148	0.396055	0.86039	0.746353	0.991851	0.0381918	0.0805241
lung cancer	Respiratory epithelial	22439	242	7.34754	5.22186	10.3385	2.46e-30	5.91e-29	1.90464	1.74448	2.0795	7.17e-47	3.44e-45
lung cancer	Retinal cells	22439	242	0.610595	0.222961	1.67216	0.337169	0.545581	0.797711	0.703034	0.905138	0.000454565	0.00167839
lung cancer	Schwann cells	22439	242	1.1015	0.600916	2.01909	0.754516	0.862304	0.977548	0.855605	1.11687	0.738341	0.770443
lung cancer	Serous glandular cells	22439	242	1.74477	0.947875	3.21161	0.0737702	0.196721	1.13412	0.997934	1.28889	0.053817	0.0993545
lung cancer	Skeletal myocytes	22439	242	1.02643	0.523503	2.01251	0.939473	0.987646	1.22947	1.05932	1.42694	0.00656213	0.016578
lung cancer	Skin epithelial	22439	242	1.96247	1.05239	3.65954	0.0339533	0.125366	1.1419	0.998917	1.30534	0.0518805	0.0993545
lung cancer	Smooth muscle cells	22439	242	1.00602	0.470535	2.15091	0.987646	0.987646	0.871339	0.763145	0.994871	0.041749	0.0834981
lung cancer	Suprabasal keratinocytes	22439	242	1.28955	0.651539	2.55233	0.465358	0.603708	1.0777	0.936846	1.23974	0.29503	0.354036
lung cancer	T cells	22439	242	1.08447	0.532914	2.20687	0.822988	0.918684	1.25235	1.1067	1.41717	0.000361011	0.00144404
lymphoma	Adipocytes	22404	78	9.05e-08	0	Inf	0.993621	0.993621	0.969631	0.74682	1.25892	0.816918	0.93362
lymphoma	Alveolar cells type 2	22404	78	2.25696	0.961626	5.29716	0.0614692	0.163918	1.23396	0.983969	1.54746	0.0687456	0.177397
lymphoma	Astrocytes	22404	78	2.60106	1.02803	6.5811	0.0435538	0.122975	1.27108	1.01979	1.5843	0.0328102	0.104993
lymphoma	B cells	22404	78	8.54438	4.55222	16.0376	2.43e-11	3.88e-10	1.79737	1.45605	2.21869	4.85e-08	4.65e-07
lymphoma	Brain glia	22404	78	1.67578	0.511232	5.49309	0.394025	0.63044	0.854522	0.670016	1.08984	0.205227	0.351882
lymphoma	Cardiomyocytes	22404	78	1.76891	0.602717	5.19156	0.299128	0.5242	1.18996	0.924986	1.53083	0.175973	0.324873
lymphoma	Cone photoreceptor cells	22404	78	1.19992	0.285843	5.03705	0.803355	0.91812	0.815622	0.654136	1.01697	0.0702195	0.177397
lymphoma	Dendritic cells	22404	78	2.96795	1.22444	7.19408	0.0160292	0.0549574	1.44616	1.14228	1.83087	0.00217393	0.00802682
lymphoma	Distal enterocytes	22404	78	0.900059	0.278454	2.9093	0.860365	0.93858	1.04035	0.840856	1.28716	0.715744	0.858893
lymphoma	Endothelial cells	22404	78	3.74518	1.66785	8.40987	0.00137705	0.00600893	1.34452	1.05987	1.70563	0.0147255	0.0504873
lymphoma	Enteroendocrine cells	22404	78	1.48761	0.534622	4.13935	0.446847	0.649959	1.06993	0.853075	1.3419	0.558622	0.743957
lymphoma	Excitatory neurons	22404	78	0.584868	0.0809586	4.22525	0.594978	0.751551	0.953771	0.750961	1.21135	0.697982	0.858893
lymphoma	Exocrine glandular cells	22404	78	1.60362	0.560111	4.59122	0.378871	0.627097	1.12618	0.885056	1.433	0.333698	0.552327
lymphoma	Fibroblasts	22404	78	2.47969	0.870227	7.06581	0.0891646	0.213995	1.18172	0.936341	1.49141	0.159696	0.306616
lymphoma	Gastric mucus secreting cells	22404	78	0.301782	0.0416041	2.18902	0.235999	0.446437	0.915934	0.71854	1.16756	0.47828	0.69568
lymphoma	Gastrointestinal epithelial	22404	78	2.50016	1.04613	5.97516	0.0392598	0.117779	1.0004	0.790261	1.26641	0.997379	0.997379
lymphoma	Glandular cells	22404	78	2.75568	1.0937	6.94324	0.0315585	0.100987	1.24785	0.994347	1.56597	0.0559953	0.167986
lymphoma	Granulocytes	22404	78	15.0115	8.38422	26.8774	7.86e-20	3.77e-18	1.92381	1.74787	2.11746	8.89e-41	4.27e-39
lymphoma	Hepatocytes	22404	78	0.620721	0.0841663	4.57778	0.63994	0.787618	0.798327	0.627538	1.0156	0.0666556	0.177397
lymphoma	NEFL-C1QL2 projection neurons	22404	78	0.986178	0.23771	4.09132	0.984703	0.993621	0.998428	0.791746	1.25906	0.989392	0.997379
lymphoma	Immune cells	22404	78	4.75728	2.19919	10.2909	7.43e-05	0.00050982	1.85673	1.48183	2.32648	7.55e-08	6.04e-07
lymphoma	Inhibitory neurons	22404	78	2.29121	0.831111	6.31641	0.109057	0.237942	1.0668	0.849037	1.34041	0.578828	0.743957
lymphoma	Intestinal goblet cells	22404	78	0.906985	0.214904	3.82786	0.89428	0.953899	1.09919	0.861578	1.40232	0.446638	0.669957
lymphoma	Lymphatic endothelial cells	22404	78	5.37748	2.31826	12.4737	8.91e-05	0.00053432	1.71764	1.33371	2.21208	2.78e-05	0.000148086
lymphoma	Lymphoid lineage	22404	78	6.18324	3.08221	12.4042	2.91e-07	2.33e-06	1.5795	1.26404	1.97368	5.79e-05	0.000254722
lymphoma	Macrophages	22404	78	2.33204	0.901797	6.03065	0.080678	0.203818	1.11478	0.876971	1.41708	0.374755	0.584513
lymphoma	Microglial cells	22404	78	1.43245	0.434806	4.71913	0.554644	0.719538	1.02372	0.807711	1.2975	0.846274	0.944678
lymphoma	Monocytes	22404	78	3.7427	1.61957	8.64908	0.00201369	0.00743517	1.68788	1.35293	2.10576	3.51e-06	2.11e-05
lymphoma	Muller glia cells	22404	78	1.0616	0.259976	4.33503	0.933628	0.97422	1.02956	0.820554	1.2918	0.801331	0.93362
lymphoma	Muscle cells	22404	78	2.50636	0.836524	7.50944	0.100762	0.230313	1.25787	0.966787	1.63658	0.0875505	0.200115
lymphoma	Myeloid lineage	22404	78	1.60806	0.481315	5.37251	0.440201	0.649959	1.07016	0.836804	1.3686	0.588966	0.743957
lymphoma	Nervous system	22404	78	1.83941	0.572956	5.90523	0.305783	0.5242	0.822575	0.659686	1.02568	0.0827827	0.198679
lymphoma	Neurons	22404	78	3.60624	1.62334	8.01123	0.00163442	0.00653767	1.40774	1.1915	1.66321	5.84e-05	0.000254722
lymphoma	NK cells	22404	78	2.14531	0.764156	6.02277	0.147262	0.294523	0.931575	0.734616	1.18134	0.558642	0.743957
lymphoma	Oligodendrocyte precursor cells	22404	78	1.15999	0.279788	4.80925	0.837933	0.935367	1.21701	0.960314	1.54233	0.104173	0.217404
lymphoma	Oligodendrocytes	22404	78	1.52406	0.457918	5.07243	0.492177	0.674986	1.00591	0.784866	1.2892	0.962903	0.997379
lymphoma	Plasma cells	22404	78	7.61701	3.55007	16.343	1.86e-07	1.79e-06	1.85585	1.55377	2.21666	8.99e-12	1.44e-10
lymphoma	Proximal enterocytes	22404	78	0.430919	0.0587966	3.1582	0.407456	0.6309	1.11299	0.877484	1.4117	0.377498	0.584513
lymphoma	Proximal tubular cells	22404	78	3.87341	1.69049	8.87514	0.00136892	0.00600893	1.76356	1.42593	2.18114	1.67e-07	1.15e-06
lymphoma	Respiratory epithelial	22404	78	1.84005	0.662755	5.10866	0.24182	0.446437	1.07227	0.845725	1.35951	0.564439	0.743957
lymphoma	Retinal cells	22404	78	1.36263	0.329327	5.63802	0.669348	0.803218	1.01407	0.801033	1.28376	0.907555	0.99006
lymphoma	Schwann cells	22404	78	6.36406	3.39436	11.932	7.89e-09	9.46e-08	1.69426	1.4102	2.03552	1.79e-08	2.15e-07
lymphoma	Serous glandular cells	22404	78	0.49204	0.0682513	3.54723	0.481632	0.674986	0.994569	0.793248	1.24698	0.962356	0.997379
lymphoma	Skeletal myocytes	22404	78	2.35444	0.778268	7.12272	0.129482	0.270224	1.25109	0.957009	1.63553	0.101301	0.217404
lymphoma	Skin epithelial	22404	78	1.22234	0.296129	5.04552	0.781348	0.914748	1.19219	0.944663	1.50458	0.138727	0.277453
lymphoma	Smooth muscle cells	22404	78	0.548286	0.0757214	3.97004	0.551865	0.719538	1.15544	0.923965	1.44491	0.205265	0.351882
lymphoma	Suprabasal keratinocytes	22404	78	5.07968	2.21006	11.6753	0.000129367	0.000689955	1.45502	1.15701	1.82978	0.00134007	0.00536028
lymphoma	T cells	22404	78	8.53624	4.71126	15.4667	1.54e-12	3.69e-11	2.12418	1.74317	2.58848	8.03e-14	1.93e-12
death	Adipocytes	22463	2899	1.85973	1.60358	2.15679	2.29e-16	9.16e-16	1.30948	1.25911	1.36187	2.3e-41	1.58e-40
death	Alveolar cells type 2	22463	2899	2.49017	2.18749	2.83472	2.6e-43	6.24e-42	1.34862	1.29981	1.39926	6.07e-57	9.72e-56
death	Astrocytes	22463	2899	2.03863	1.76104	2.35997	1.46e-21	8.76e-21	1.30753	1.26206	1.35463	6.92e-50	6.64e-49
death	B cells	22463	2899	1.73297	1.48428	2.02331	3.47e-12	7.94e-12	1.18618	1.14231	1.23173	6.71e-19	1.53e-18
death	Brain glia	22463	2899	2.07407	1.76798	2.43316	3.41e-19	1.82e-18	1.24762	1.1998	1.29735	1.33e-28	3.99e-28
death	Cardiomyocytes	22463	2899	1.26321	1.07215	1.48831	0.00522692	0.00557538	1.1215	1.07632	1.16858	4.61e-08	5.82e-08
death	Cone photoreceptor cells	22463	2899	1.19558	0.990865	1.44259	0.0622896	0.0636149	0.977721	0.941342	1.01551	0.244177	0.244177
death	Dendritic cells	22463	2899	1.47869	1.26247	1.73194	1.24e-06	1.7e-06	1.1592	1.11385	1.2064	4.02e-13	6.02e-13
death	Distal enterocytes	22463	2899	1.38192	1.20009	1.59131	6.99e-06	8.83e-06	1.12484	1.08983	1.16098	3.04e-13	4.7e-13
death	Endothelial cells	22463	2899	1.39257	1.17807	1.64613	0.000104365	0.000119274	1.08732	1.04502	1.13133	3.55e-05	3.78e-05
death	Enteroendocrine cells	22463	2899	1.47153	1.2697	1.70545	2.86e-07	4.04e-07	1.14763	1.10711	1.18964	6.02e-14	9.96e-14
death	Excitatory neurons	22463	2899	1.95008	1.64669	2.30938	9.88e-15	3.16e-14	1.16202	1.12217	1.20329	3.34e-17	6.41e-17
death	Exocrine glandular cells	22463	2899	1.90154	1.65121	2.18982	4.51e-19	2.17e-18	1.2909	1.24408	1.33948	8.21e-42	6.57e-41
death	Fibroblasts	22463	2899	2.29273	1.98223	2.65187	5.37e-29	6.45e-28	1.28492	1.23828	1.33332	2.63e-40	1.58e-39
death	Gastric mucus secreting cells	22463	2899	1.40464	1.21584	1.62275	3.96e-06	5.13e-06	1.14475	1.10417	1.18684	2.14e-13	3.42e-13
death	Gastrointestinal epithelial	22463	2899	1.61133	1.39279	1.86416	1.41e-10	2.81e-10	1.22301	1.17925	1.26839	2.5e-27	7.05e-27
death	Glandular cells	22463	2899	1.58989	1.3488	1.87408	3.27e-08	5.07e-08	1.17747	1.13495	1.22158	3.16e-18	6.59e-18
death	Granulocytes	22463	2899	1.77467	1.51926	2.07301	4.64e-13	1.17e-12	1.20818	1.16485	1.25313	3.39e-24	9.04e-24
death	Hepatocytes	22463	2899	1.45879	1.22011	1.74416	3.44e-05	4.23e-05	1.13035	1.08625	1.17624	1.6e-09	2.13e-09
death	NEFL-C1QL2 projection neurons	22463	2899	2.18665	1.88825	2.5322	1.44e-25	1.38e-24	1.23171	1.19287	1.27183	3.29e-37	1.58e-36
death	Immune cells	22463	2899	1.59288	1.35947	1.86636	8.48e-09	1.45e-08	1.18631	1.14155	1.23283	3.15e-18	6.59e-18
death	Inhibitory neurons	22463	2899	1.3191	1.09697	1.58621	0.00324287	0.00353768	1.10364	1.06331	1.14549	2.08e-07	2.56e-07
death	Intestinal goblet cells	22463	2899	1.8503	1.58669	2.15772	4.26e-15	1.46e-14	1.21281	1.16659	1.26086	2.18e-22	5.22e-22
death	Lymphatic endothelial cells	22463	2899	1.74605	1.48988	2.04626	5.77e-12	1.2e-11	1.24339	1.19171	1.29731	8.49e-24	2.15e-23
death	Lymphoid lineage	22463	2899	1.34793	1.13767	1.59705	0.000559232	0.000624259	1.0854	1.04527	1.12707	2.01e-05	2.19e-05
death	Macrophages	22463	2899	1.7417	1.50166	2.02011	2.24e-13	6.32e-13	1.24629	1.20055	1.29377	8.16e-31	2.8e-30
death	Microglial cells	22463	2899	1.84177	1.59279	2.12968	1.7e-16	7.42e-16	1.25442	1.21076	1.29966	4.53e-36	1.98e-35
death	Monocytes	22463	2899	1.72891	1.48265	2.01608	2.88e-12	6.91e-12	1.25933	1.21091	1.30968	9.68e-31	3.1e-30
death	Muller glia cells	22463	2899	1.76797	1.48293	2.10779	2.12e-10	4.06e-10	1.13917	1.09861	1.18122	1.85e-12	2.7e-12
death	Muscle cells	22463	2899	2.28054	1.94843	2.66926	9.97e-25	7.97e-24	1.40969	1.35226	1.46956	6.93e-59	1.66e-57
death	Myeloid lineage	22463	2899	1.87452	1.60537	2.18881	1.93e-15	7.14e-15	1.29149	1.24229	1.34264	4.02e-38	2.14e-37
death	Nervous system	22463	2899	1.58663	1.33096	1.89142	2.62e-07	3.81e-07	1.16023	1.11785	1.20422	4.95e-15	8.49e-15
death	Neurons	22463	2899	2.74281	2.40487	3.12824	4.01e-51	1.92e-49	1.3674	1.32697	1.40905	7.73e-93	3.71e-91
death	NK cells	22463	2899	1.41493	1.19505	1.67526	5.63e-05	6.75e-05	1.09889	1.05795	1.14141	1.12e-06	1.26e-06
death	Oligodendrocyte precursor cells	22463	2899	1.87444	1.58749	2.21324	1.25e-13	3.74e-13	1.25886	1.211	1.30862	2.55e-31	9.41e-31
death	Oligodendrocytes	22463	2899	1.50932	1.27761	1.78305	1.29e-06	1.72e-06	1.14961	1.10462	1.19643	7.62e-12	1.08e-11
death	Plasma cells	22463	2899	1.55219	1.31555	1.83139	1.89e-07	2.84e-07	1.12276	1.07724	1.17019	4.15e-08	5.39e-08
death	Proximal enterocytes	22463	2899	1.59701	1.36269	1.87163	7.36e-09	1.31e-08	1.17824	1.13316	1.22511	1.71e-16	3.04e-16
death	Proximal tubular cells	22463	2899	1.55986	1.33449	1.82328	2.35e-08	3.75e-08	1.10877	1.06558	1.15371	3.52e-07	4.22e-07
death	Respiratory epithelial	22463	2899	2.50808	2.18258	2.88213	1.94e-38	3.1e-37	1.26094	1.21524	1.30836	8.01e-35	3.2e-34
death	Retinal cells	22463	2899	1.07153	0.864073	1.32879	0.529178	0.529178	0.91018	0.876364	0.9453	1.1e-06	1.26e-06
death	Schwann cells	22463	2899	1.55282	1.3352	1.80591	1.11e-08	1.84e-08	1.12448	1.08347	1.16703	6.03e-10	8.27e-10
death	Serous glandular cells	22463	2899	1.26629	1.04135	1.53981	0.017976	0.0187576	1.02597	0.988778	1.06457	0.173513	0.177205
death	Skeletal myocytes	22463	2899	2.2385	1.91773	2.61292	1.76e-24	1.21e-23	1.40243	1.34418	1.46321	4.86e-55	5.84e-54
death	Skin epithelial	22463	2899	1.79652	1.4964	2.15683	3.34e-10	6.17e-10	1.10123	1.05954	1.14455	9.71e-07	1.14e-06
death	Smooth muscle cells	22463	2899	1.79613	1.52119	2.12077	4.89e-12	1.07e-11	1.16818	1.12656	1.21134	4.52e-17	8.35e-17
death	Suprabasal keratinocytes	22463	2899	1.43962	1.20207	1.72411	7.48e-05	8.76e-05	1.08762	1.04466	1.13235	4.41e-05	4.6e-05
death	T cells	22463	2899	1.80949	1.54145	2.12414	4.16e-13	1.11e-12	1.16833	1.12705	1.21113	2.33e-17	4.65e-17

[truncated: 3 more sheets: ST10 UKB Cell Clock HR (no rena, ST11  Olink Proteomics Metadata, ST12 SomaScan Prot. Metadata]
